# Supplementary material for: Bis(3-amino­pyrazine-2-carboxyl­ato-κ2 N 1,O)diaqua­cobalt(II)
Source: Acta Crystallogr Sect E Struct Rep Online. 2013 Jan 31;69(Pt 2):m129–30. doi: 10.1107/S1600536813002183 (PMC3569217; doi:10.1107/S1600536813002183)
Supplement: Supplementary file 1 [file e-69-0m129-sup1.cif]

##############################################################################
#                                                                            #
# This CIF contains the data in a paper accepted for publication in          #
# Acta Crystallographica Section E. It conforms to the requirements of       #
# Notes for Authors for Acta Crystallographica Section E, and has been       #
# peer reviewed under the auspices of the IUCr Commission on Journals.       #
#                                                                            #
# Full details of the Crystallographic Information File format               #
# are given in the paper "The Crystallographic Information File (CIF):       #
# a New Standard Archive File for Crystallography" by S. R. Hall, F. H.      #
# Allen and I. D. Brown [Acta Cryst. (1991), A47, 655-685].                  #
#                                                                            #
# The current version of the core CIF dictionary is obtainable from          #
# ftp://ftp.iucr.org/pub/cif_core.dic.                                       #
#                                                                            #
# Software is freely available for graphical display of the structure(s)     #
# in this CIF. For information consult the CIF software page                 #
# http://www.iucr.org/resources/cif/software.                                #
#                                                                            #
# This file may be used for bona fide research purposes within the           #
# scientific community so long as proper attribution is given to the journal # 
# article from which it was obtained.                                        #
#                                                                            #
##############################################################################
data_global
_audit_creation_method     'WinGX routine CIF_UPDATE'
_audit_conform_dict_name     cif_core.dic
_audit_conform_dict_version     2.3
_journal_date_recd_electronic     2013-01-17
_journal_date_accepted     2013-01-22
_journal_name_full     'Acta Crystallographica, Section E'
_journal_year     2013
_journal_volume     69
_journal_issue      2
_journal_page_first     m129
_journal_page_last     m130
_journal_paper_category     QM
_journal_paper_doi     10.1107/S1600536813002183
_journal_coeditor_code     WM2721
_publ_contact_author_name     'Sofiane, Bouacida '
_publ_contact_author_address
;
Unit\'e de recherche de Chimie de l'Environnement
et Mol\'eculaire Structurale,
CHEMS, Universit\'e Mentouri-Constantine
25000 Alg\'erie.
;
_publ_contact_author_email     bouacida_sofiane@yahoo.fr
_publ_contact_author_fax     '00 (213) 31 81 88 16'
_publ_contact_author_phone     '00 (213) 74 45 27 14'
_publ_section_title
;
Bis(3-aminopyrazine-2-carboxylato-\k^2^<i>N</i>^1^,<i>O</i>)diaquacobalt(II)
;
loop_
    _publ_author_name
    _publ_author_footnote
    _publ_author_address
    'Bouchene, Rafika' .
;
Laboratoire de Chimie Appliqu\'ee et Technologie des Mat\'eriaux LCATM,
Universit\'e Oum El Bouaghi,
Algeria
D\'epartement Sciences de la Mati\`ere,
Facult\'e des Sciences Exactes et Sciences de la Nature et de la Vie,
Universit\'e Oum El Bouaghi,
Algeria
;
    'Bouacida, Sofiane' .
;
Unit\'e de Recherche de Chimie de l'Environnement et Mol\'eculaire Structurale,
CHEMS, Facult\'e des Sciences Exactes,
Universit\'e Mentouri Constantine 25000,
Algeria
D\'epartement Sciences de la Mati\`ere,
Facult\'e des Sciences Exactes et Sciences de la Nature et de la Vie,
Universit\'e Oum El Bouaghi,
Algeria
;
    'Berrah, Fadila' .
;
Laboratoire de Chimie Appliqu\'ee et Technologie des Mat\'eriaux LCATM,
Universit\'e Oum El Bouaghi,
Algeria
D\'epartement Sciences de la Mati\`ere,
Facult\'e des Sciences Exactes et Sciences de la Nature et de la Vie,
Universit\'e Oum El Bouaghi,
Algeria
;
    'Belhouas, Ratiba' .
;
Unit\'e de Recherche de Chimie de l'Environnement et Mol\'eculaire Structurale,
CHEMS, Facult\'e des Sciences Exactes,
Universit\'e Mentouri Constantine 25000,
Algeria
;
    'Merazig, Hocine' .
;
Unit\'e de Recherche de Chimie de l'Environnement et Mol\'eculaire Structurale,
CHEMS, Facult\'e des Sciences Exactes,
Universit\'e Mentouri Constantine 25000,
Algeria
;
data_I
_chemical_name_systematic
;
Bis(3-aminopyrazine-2-carboxylato-\k^2^<i>N</i>^1^,<i>O</i>)diaquacobalt(II)
;
_chemical_name_common     ?
_chemical_formula_moiety     'C10 H12 Co N6 O6'
_chemical_formula_sum     'C10 H12 Co N6 O6'
_chemical_formula_iupac     '[Co (C5 H4 N3 O2)2 (H2 O)2]'
_chemical_formula_weight     371.19
_space_group_crystal_system     monoclinic
_space_group_name_H-M_alt     'C 2/c'
_space_group_name_Hall     '-C 2yc'
loop_
    _space_group_symop_operation_xyz
    'x, y, z'
    '-x, y, -z+1/2'
    'x+1/2, y+1/2, z'
    '-x+1/2, y+1/2, -z+1/2'
    '-x, -y, -z'
    'x, -y, z-1/2'
    '-x+1/2, -y+1/2, -z'
    'x+1/2, -y+1/2, z-1/2'
_cell_length_a     7.8823(2)
_cell_length_b     12.7467(2)
_cell_length_c     13.6851(3)
_cell_angle_alpha     90
_cell_angle_beta     91.9180(10)
_cell_angle_gamma     90
_cell_volume     1374.22(5)
_cell_formula_units_Z     4
_cell_measurement_reflns_used     6448
_cell_measurement_theta_min     2.98
_cell_measurement_theta_max     38.66
_cell_measurement_temperature     295(2)
_exptl_crystal_description     block
_exptl_crystal_colour     Yellow
_exptl_crystal_size_max     0.11
_exptl_crystal_size_mid     0.09
_exptl_crystal_size_min     0.05
_exptl_crystal_density_diffrn     1.794
_exptl_crystal_density_method     'not measured'
_exptl_crystal_F_000     756
_exptl_absorpt_coefficient_mu     1.294
_exptl_absorpt_correction_type     none
_exptl_special_details     ?
_diffrn_ambient_temperature     295(2)
_diffrn_radiation_type     'MoK\a'
_diffrn_radiation_wavelength     0.71073
_diffrn_radiation_source     'sealed tube'
_diffrn_radiation_monochromator     'graphite'
_diffrn_measurement_device_type     'Bruker APEXII CCD'
_diffrn_measurement_method     '\f and \w scans'
_diffrn_reflns_number     17706
_diffrn_reflns_av_R_equivalents     0.0413
_diffrn_reflns_theta_min     2.98
_diffrn_reflns_theta_max     42.13
_diffrn_reflns_theta_full     42.13
_diffrn_measured_fraction_theta_max     0.991
_diffrn_measured_fraction_theta_full     0.991
_diffrn_reflns_limit_h_min     -14
_diffrn_reflns_limit_h_max     10
_diffrn_reflns_limit_k_min     -24
_diffrn_reflns_limit_k_max     22
_diffrn_reflns_limit_l_min     -25
_diffrn_reflns_limit_l_max     16
_refine_special_details
;
Refinement of <i>F</i>^2^ against ALL reflections. The weighted <i>R</i>-factor
<i>wR</i> and goodness of fit <i>S</i> are based on <i>F</i>^2^, conventional
<i>R</i>-factors <i>R</i> are based on <i>F</i>, with <i>F</i> set to zero for
negative <i>F</i>^2^. The threshold expression of <i>F</i>^2^ >
\s(<i>F</i>^2^) is used only for calculating <i>R</i>-factors(gt) <i>etc</i>.
and is not relevant to the choice of reflections for refinement.
<i>R</i>-factors based on <i>F</i>^2^ are statistically about twice as large
as those based on <i>F</i>, and <i>R</i>- factors based on ALL data will be
even larger.
;
_reflns_number_total     4800
_reflns_number_gt     3043
_reflns_threshold_expression     I>2sigma(I)
_refine_ls_structure_factor_coef     Fsqd
_refine_ls_matrix_type     full
_refine_ls_R_factor_all     0.0636
_refine_ls_R_factor_gt     0.0340
_refine_ls_wR_factor_gt     0.0773
_refine_ls_wR_factor_ref     0.0824
_refine_ls_goodness_of_fit_ref     0.919
_refine_ls_restrained_S_all     0.919
_refine_ls_number_reflns     4800
_refine_ls_number_parameters     111
_refine_ls_number_restraints     0
_refine_ls_hydrogen_treatment     mixed
_refine_ls_weighting_scheme     calc
_refine_ls_weighting_details
         'calc w=1/[\s^2^(Fo^2^)+(0.0413P)^2^+0.0000P] where P=(Fo^2^+2Fc^2^)/3'
_atom_sites_solution_hydrogens     geom
_atom_sites_solution_primary     direct
_atom_sites_solution_secondary     difmap
_refine_ls_shift/su_max     0.001
_refine_ls_shift/su_mean     0
_refine_diff_density_max     0.484
_refine_diff_density_min     -0.384
_refine_ls_extinction_method     none
loop_
    _atom_type_symbol
    _atom_type_description
    _atom_type_scat_dispersion_real
    _atom_type_scat_dispersion_imag
    _atom_type_scat_source
    C C 0.0033 0.0016 'International Tables Vol C Tables 4.2.6.8 and 6.1.1.4'
    H H 0 0 'International Tables Vol C Tables 4.2.6.8 and 6.1.1.4'
    N N 0.0061 0.0033 'International Tables Vol C Tables 4.2.6.8 and 6.1.1.4'
    O O 0.0106 0.006 'International Tables Vol C Tables 4.2.6.8 and 6.1.1.4'
    Cl Cl 0.1484 0.1585 'International Tables Vol C Tables 4.2.6.8 and 6.1.1.4'
    Co Co 0.3494 0.9721 'International Tables Vol C Tables 4.2.6.8 and 6.1.1.4'
_computing_data_collection     'APEX2 (Bruker, 2011)'
_computing_cell_refinement     'SAINT (Bruker, 2011)'
_computing_data_reduction     'SAINT (Bruker, 2011)'
_computing_structure_solution     'SIR2002 (Burla <i>et al.</i>, 2005)'
_computing_structure_refinement     'SHELXL97 (Sheldrick, 2008)'
_computing_molecular_graphics
 'ORTEP-3 for Windows (Farrugia, 2012) and DIAMOND (Brandenburg & Berndt, 2001)'
_computing_publication_material     'WinGX (Farrugia, 2012)'
loop_
    _atom_site_type_symbol
    _atom_site_label
    _atom_site_fract_x
    _atom_site_fract_y
    _atom_site_fract_z
    _atom_site_U_iso_or_equiv
    _atom_site_adp_type
    _atom_site_calc_flag
    _atom_site_refinement_flags
    _atom_site_occupancy
    _atom_site_symmetry_multiplicity
    _atom_site_disorder_assembly
    _atom_site_disorder_group
    Co Co1 0 0.195326(13) 0.75 0.02207(5) Uani d S 1 2 . .
    O O1W 0.19025(11) 0.30652(6) 0.76033(6) 0.03609(17) Uani d . 1 1 . .
    H H1W 0.250(2) 0.3194(11) 0.7195(13) 0.054 Uiso d . 1 1 . .
    H H2W 0.1779(19) 0.3585(14) 0.7867(12) 0.054 Uiso d . 1 1 . .
    O O51 -0.18087(10) 0.07591(6) 0.76347(5) 0.03603(17) Uani d . 1 1 . .
    O O52 -0.31276(13) -0.02336(7) 0.87118(6) 0.0538(2) Uani d . 1 1 . .
    N N1 -0.03120(10) 0.18853(6) 0.90389(5) 0.02230(13) Uani d . 1 1 . .
    N N2 -0.09937(11) 0.16410(8) 1.09943(6) 0.03211(17) Uani d . 1 1 . .
    C C1 0.04090(12) 0.25148(8) 0.97172(6) 0.02822(18) Uani d . 1 1 . .
    H H1 0.1164 0.3035 0.9535 0.034 Uiso calc R 1 1 . .
    N N3 -0.26554(13) 0.02032(8) 1.06349(7) 0.0453(2) Uani d . 1 1 . .
    H H3A -0.2827 0.0138 1.1249 0.054 Uiso calc R 1 1 . .
    H H3B -0.3112 -0.0232 1.0224 0.054 Uiso calc R 1 1 . .
    C C2 0.00267(13) 0.23880(9) 1.06893(7) 0.0327(2) Uani d . 1 1 . .
    H H2 0.0508 0.2847 1.1148 0.039 Uiso calc R 1 1 . .
    C C3 -0.16811(12) 0.09790(7) 1.03189(7) 0.02792(18) Uani d . 1 1 . .
    C C4 -0.13532(11) 0.11308(7) 0.93095(6) 0.02309(15) Uani d . 1 1 . .
    C C5 -0.21616(13) 0.04957(8) 0.84893(7) 0.03098(19) Uani d . 1 1 . .
loop_
    _atom_site_aniso_label
    _atom_site_aniso_U_11
    _atom_site_aniso_U_22
    _atom_site_aniso_U_33
    _atom_site_aniso_U_12
    _atom_site_aniso_U_13
    _atom_site_aniso_U_23
    Co1 0.02920(9) 0.02103(9) 0.01636(7) 0 0.00654(5) 0
    O1W 0.0437(4) 0.0371(4) 0.0284(3) -0.0159(3) 0.0152(3) -0.0072(3)
    O51 0.0514(4) 0.0342(4) 0.0230(3) -0.0146(3) 0.0090(3) -0.0052(3)
    O52 0.0808(6) 0.0417(5) 0.0405(4) -0.0356(4) 0.0263(4) -0.0128(4)
    N1 0.0249(3) 0.0230(3) 0.0193(3) 0.0009(3) 0.0057(2) 0.0015(2)
    N2 0.0378(4) 0.0383(4) 0.0207(3) 0.0010(4) 0.0071(3) 0.0019(3)
    C1 0.0285(4) 0.0338(5) 0.0225(4) -0.0058(4) 0.0025(3) 0.0005(3)
    N3 0.0686(7) 0.0378(5) 0.0307(4) -0.0167(5) 0.0196(4) 0.0032(4)
    C3 0.0343(4) 0.0259(4) 0.0242(4) 0.0031(3) 0.0112(3) 0.0041(3)
    C5 0.0410(5) 0.0242(4) 0.0284(4) -0.0072(4) 0.0117(4) -0.0050(3)
    C4 0.0285(4) 0.0202(4) 0.0210(3) 0.0010(3) 0.0083(3) 0.0014(3)
    C2 0.0348(5) 0.0411(6) 0.0221(4) -0.0031(4) 0.0007(3) -0.0024(4)
_geom_special_details
;
All e.s.d.'s (except the e.s.d. in the dihedral angle between two l.s. planes)
are estimated using the full covariance matrix. The cell e.s.d.'s are taken
into account individually in the estimation of e.s.d.'s in distances, angles
and torsion angles; correlations between e.s.d.'s in cell parameters are only
used when they are defined by crystal symmetry. An approximate (isotropic)
treatment of cell e.s.d.'s is used for estimating e.s.d.'s involving l.s.
planes.
;
loop_
    _geom_bond_atom_site_label_1
    _geom_bond_atom_site_label_2
    _geom_bond_site_symmetry_2
    _geom_bond_distance
    _geom_bond_publ_flag
    Co1 O1W . 2.0648(8) ?
    Co1 O1W 2_556 2.0648(8) ?
    Co1 O51 . 2.0979(7) ?
    Co1 O51 2_556 2.0979(7) ?
    Co1 N1 2_556 2.1303(7) ?
    Co1 N1 . 2.1303(7) ?
    O1W H1W . 0.760(18) ?
    O1W H2W . 0.763(18) ?
    O51 C5 . 1.2568(12) ?
    O52 C5 . 1.2460(12) ?
    N1 C4 . 1.3252(11) ?
    N1 C1 . 1.3390(11) ?
    N2 C2 . 1.3230(14) ?
    N2 C3 . 1.3515(13) ?
    C1 C2 . 1.3834(13) ?
    C1 H1 . 0.93 ?
    N3 C3 . 1.3329(13) ?
    N3 H3A . 0.86 ?
    N3 H3B . 0.86 ?
    C3 C4 . 1.4270(12) ?
    C5 C4 . 1.5078(13) ?
    C2 H2 . 0.93 ?
loop_
    _geom_angle_atom_site_label_1
    _geom_angle_atom_site_label_2
    _geom_angle_atom_site_label_3
    _geom_angle_site_symmetry_1
    _geom_angle_site_symmetry_3
    _geom_angle
    _geom_angle_publ_flag
    O1W Co1 O1W . 2_556 93.31(5) ?
    O1W Co1 O51 . . 170.46(3) ?
    O1W Co1 O51 2_556 . 90.57(4) ?
    O1W Co1 O51 . 2_556 90.57(4) ?
    O1W Co1 O51 2_556 2_556 170.46(3) ?
    O51 Co1 O51 . 2_556 86.97(5) ?
    O1W Co1 N1 . 2_556 89.31(3) ?
    O1W Co1 N1 2_556 2_556 93.89(3) ?
    O51 Co1 N1 . 2_556 99.13(3) ?
    O51 Co1 N1 2_556 2_556 77.43(3) ?
    O1W Co1 N1 . . 93.89(3) ?
    O1W Co1 N1 2_556 . 89.31(3) ?
    O51 Co1 N1 . . 77.43(3) ?
    O51 Co1 N1 2_556 . 99.13(3) ?
    N1 Co1 N1 2_556 . 175.34(4) ?
    Co1 O1W H1W . . 124.2(12) ?
    Co1 O1W H2W . . 121.7(11) ?
    H1W O1W H2W . . 104.7(15) ?
    C5 O51 Co1 . . 116.60(6) ?
    C4 N1 C1 . . 119.58(7) ?
    C4 N1 Co1 . . 113.50(6) ?
    C1 N1 Co1 . . 126.91(6) ?
    C2 N2 C3 . . 117.88(8) ?
    N1 C1 C2 . . 119.71(9) ?
    N1 C1 H1 . . 120.1 ?
    C2 C1 H1 . . 120.1 ?
    C3 N3 H3A . . 120 ?
    C3 N3 H3B . . 120 ?
    H3A N3 H3B . . 120 ?
    N3 C3 N2 . . 117.61(8) ?
    N3 C3 C4 . . 122.66(9) ?
    N2 C3 C4 . . 119.73(8) ?
    O52 C5 O51 . . 125.65(9) ?
    O52 C5 C4 . . 117.72(8) ?
    O51 C5 C4 . . 116.63(8) ?
    N1 C4 C3 . . 120.19(8) ?
    N1 C4 C5 . . 115.59(7) ?
    C3 C4 C5 . . 124.20(8) ?
    N2 C2 C1 . . 122.81(9) ?
    N2 C2 H2 . . 118.6 ?
    C1 C2 H2 . . 118.6 ?
loop_
    _geom_torsion_atom_site_label_1
    _geom_torsion_atom_site_label_2
    _geom_torsion_atom_site_label_3
    _geom_torsion_atom_site_label_4
    _geom_torsion_site_symmetry_1
    _geom_torsion_site_symmetry_2
    _geom_torsion_site_symmetry_3
    _geom_torsion_site_symmetry_4
    _geom_torsion
    _geom_torsion_publ_flag
    O1W Co1 O51 C5 2_556 . . . -93.84(8) ?
    O51 Co1 O51 C5 2_556 . . . 95.39(8) ?
    N1 Co1 O51 C5 2_556 . . . 172.13(8) ?
    N1 Co1 O51 C5 . . . . -4.67(7) ?
    O1W Co1 N1 C4 . . . . -172.54(6) ?
    O1W Co1 N1 C4 2_556 . . . 94.19(6) ?
    O51 Co1 N1 C4 . . . . 3.45(6) ?
    O51 Co1 N1 C4 2_556 . . . -81.34(6) ?
    O1W Co1 N1 C1 . . . . 8.01(8) ?
    O1W Co1 N1 C1 2_556 . . . -85.25(8) ?
    O51 Co1 N1 C1 . . . . -175.99(8) ?
    O51 Co1 N1 C1 2_556 . . . 99.22(8) ?
    C4 N1 C1 C2 . . . . -1.63(14) ?
    Co1 N1 C1 C2 . . . . 177.78(7) ?
    C2 N2 C3 N3 . . . . 177.46(9) ?
    C2 N2 C3 C4 . . . . -2.76(14) ?
    Co1 O51 C5 O52 . . . . -175.74(10) ?
    Co1 O51 C5 C4 . . . . 4.97(12) ?
    C1 N1 C4 C3 . . . . -1.05(13) ?
    Co1 N1 C4 C3 . . . . 179.46(6) ?
    C1 N1 C4 C5 . . . . 177.36(8) ?
    Co1 N1 C4 C5 . . . . -2.13(10) ?
    N3 C3 C4 N1 . . . . -176.88(9) ?
    N2 C3 C4 N1 . . . . 3.34(13) ?
    N3 C3 C4 C5 . . . . 4.85(15) ?
    N2 C3 C4 C5 . . . . -174.93(9) ?
    O52 C5 C4 N1 . . . . 178.82(10) ?
    O51 C5 C4 N1 . . . . -1.84(13) ?
    O52 C5 C4 C3 . . . . -2.84(15) ?
    O51 C5 C4 C3 . . . . 176.50(9) ?
    C3 N2 C2 C1 . . . . 0.07(16) ?
    N1 C1 C2 N2 . . . . 2.23(16) ?
loop_
    _geom_hbond_atom_site_label_D
    _geom_hbond_atom_site_label_H
    _geom_hbond_atom_site_label_A
    _geom_hbond_site_symmetry_A
    _geom_hbond_distance_DH
    _geom_hbond_distance_HA
    _geom_hbond_distance_DA
    _geom_hbond_angle_DHA
    _geom_hbond_publ_flag
    O1W H1W N2 8_555 0.761(18) 2.070(18) 2.8254(12) 172.2(17) yes
    O1W H2W O52 3_555 0.762(18) 1.898(17) 2.6470(12) 167.1(16) yes
    N3 H3A O51 6_556 0.8600 2.3300 3.0525(12) 141.00 yes
    N3 H3B O52 . 0.8600 2.0700 2.7036(13) 130.00 yes
    C1 H1 O52 3_555 0.9300 2.5500 3.4010(13) 153.00 no
_iucr_refine_instructions_details
;
TITL import in C 2/c
CELL  0.71073   7.8823  12.7467  13.6851   90.000   91.918   90.000
ZERR     4.00   0.0002   0.0002   0.0003    0.000    0.001    0.000
LATT   7
SYMM  - X,   Y, 1/2 - Z
SFAC  C    H    N    O    CL   CO
UNIT  40   48   24   24   0    4
MERG   2
OMIT     0   4   5
OMIT     0   4   1
OMIT     1   3   2
OMIT     2   0   2
OMIT     2   0   0
MPLA CO1 O1W H1W H2W O51 O52 N1 N2 C1 H1 N3 H3A H3B C3 C5 C4 C2 H2
MPLA N1 N2 C1 C3 C4 C2
FMAP   2
PLAN   25
ACTA
BOND   $H
CONF
L.S.   4
WGHT    0.041300
FVAR       0.18847
CO1   6    0.000000    0.195326    0.750000    10.50000    0.02920    0.02103 =
         0.01636    0.00000    0.00654    0.00000
O1W   4    0.190253    0.306516    0.760330    11.00000    0.04375    0.03710 =
         0.02836   -0.00719    0.01524   -0.01588
AFIX   2
H1W   2    0.249754    0.319354    0.719457    11.00000   -1.50000
H2W   2    0.177915    0.358541    0.786725    11.00000   -1.50000
AFIX   0
O51   4   -0.180874    0.075911    0.763467    11.00000    0.05142    0.03417 =
         0.02303   -0.00522    0.00903   -0.01460
O52   4   -0.312763   -0.023363    0.871175    11.00000    0.08078    0.04167 =
         0.04048   -0.01279    0.02626   -0.03565
N1    3   -0.031199    0.188534    0.903892    11.00000    0.02492    0.02304 =
         0.01926    0.00150    0.00567    0.00094
N2    3   -0.099374    0.164101    1.099433    11.00000    0.03776    0.03827 =
         0.02072    0.00185    0.00710    0.00104
C1    1    0.040905    0.251476    0.971715    11.00000    0.02846    0.03380 =
         0.02251    0.00047    0.00247   -0.00582
AFIX  43
H1    2    0.116352    0.303487    0.953547    11.00000   -1.20000
AFIX   0
N3    3   -0.265538    0.020322    1.063490    11.00000    0.06864    0.03776 =
         0.03074    0.00317    0.01955   -0.01671
AFIX  93
H3A   2   -0.282698    0.013801    1.124922    11.00000   -1.20000
H3B   2   -0.311240   -0.023206    1.022444    11.00000   -1.20000
AFIX   0
C3    1   -0.168107    0.097895    1.031894    11.00000    0.03428    0.02593 =
         0.02424    0.00408    0.01124    0.00306
C5    1   -0.216158    0.049573    0.848928    11.00000    0.04101    0.02425 =
         0.02839   -0.00496    0.01175   -0.00718
C4    1   -0.135316    0.113078    0.930951    11.00000    0.02854    0.02024 =
         0.02100    0.00137    0.00834    0.00101
C2    1    0.002675    0.238798    1.068933    11.00000    0.03479    0.04108 =
         0.02206   -0.00238    0.00071   -0.00312
AFIX  43
H2    2    0.050764    0.284746    1.114807    11.00000   -1.20000
HKLF 4
REM  import in C 2/c
REM R1 =  0.0340 for   3043 Fo > 4sig(Fo)  and  0.0636 for all   4800 data
REM    111 parameters refined using      0 restraints
END
WGHT      0.0413      0.0000
REM Highest difference peak  0.484,  deepest hole -0.384,  1-sigma level  0.095
Q1    1   0.0175  0.2510  1.0204  11.00000  0.05    0.48
Q2    1  -0.1571  0.1025  0.9800  11.00000  0.05    0.47
Q3    1  -0.2237  0.0634  1.0503  11.00000  0.05    0.42
Q4    1   0.0797  0.1961  0.7277  11.00000  0.05    0.41
Q5    1   0.1227  0.3266  0.7343  11.00000  0.05    0.39
Q6    1  -0.1770  0.0781  0.8987  11.00000  0.05    0.37
Q7    1  -0.1439  0.1218  1.0783  11.00000  0.05    0.36
Q8    1  -0.2391  0.0733  0.7990  11.00000  0.05    0.36
Q9    1  -0.3461  0.0325  1.0314  11.00000  0.05    0.36
Q10   1  -0.0149  0.2266  0.9394  11.00000  0.05    0.34
Q11   1  -0.0216  0.2346  0.7205  11.00000  0.05    0.31
Q12   1  -0.0275  0.3304  1.1599  11.00000  0.05    0.30
Q13   1   0.0038  0.3706  0.9311  11.00000  0.05    0.29
Q14   1   0.1193  0.2878  0.7776  11.00000  0.05    0.29
Q15   1   0.0582  0.3220  0.9461  11.00000  0.05    0.27
Q16   1  -0.0837  0.1451  0.9200  11.00000  0.05    0.27
Q17   1  -0.1803  0.0513  0.8071  11.00000  0.05    0.27
Q18   1  -0.2402  0.0011  0.8575  11.00000  0.05    0.26
Q19   1   0.0451  0.3343  1.1193  11.00000  0.05    0.26
Q20   1  -0.0182  0.3021  1.1022  11.00000  0.05    0.25
Q21   1   0.0662  0.3658  1.0884  11.00000  0.05    0.25
Q22   1   0.1176  0.2759  0.7322  11.00000  0.05    0.25
Q23   1  -0.0253  0.3493  0.9810  11.00000  0.05    0.25
Q24   1  -0.0107  0.2905  1.1623  11.00000  0.05    0.24
Q25   1   0.1042  0.3420  0.9251  11.00000  0.05    0.23
;
