# Supplementary material for: Bis(3-amino­pyrazine-2-carboxyl­ato-κ2 N 1,O)diaqua­cobalt(II)
Source: Acta Crystallogr Sect E Struct Rep Online. 2013 Jan 31;69(Pt 2):m129–30. doi: 10.1107/S1600536813002183 (PMC3569217; doi:10.1107/S1600536813002183)
Supplement: Supplementary file 2 [file e-69-0m129-Isup2.hkl]

#
# h,k,l, Fc-squared, Fo-squared, sigma(Fo-squared) and status flag
#
data_I
_shelx_title ' import in C 2/c'
_shelx_refln_list_code          4
_shelx_F_calc_maximum      259.31
_exptl_crystal_F_000       756.00
_reflns_d_resolution_high  0.5297
 
loop_
 _symmetry_equiv_pos_as_xyz
 'x, y, z'
 '-x, y, -z+1/2'
 'x+1/2, y+1/2, z'
 '-x+1/2, y+1/2, -z+1/2'
 '-x, -y, -z'
 'x, -y, z-1/2'
 '-x+1/2, -y+1/2, -z'
 'x+1/2, -y+1/2, z-1/2'
 
_cell_length_a     7.8823
_cell_length_b    12.7467
_cell_length_c    13.6851
_cell_angle_alpha  90.000
_cell_angle_beta   91.918
_cell_angle_gamma  90.000
 
_shelx_F_squared_multiplier     1.000
 
loop_
 _refln_index_h
 _refln_index_k
 _refln_index_l
 _refln_F_squared_calc
 _refln_F_squared_meas
 _refln_F_squared_sigma
 _refln_observed_status
   4   0   0     9768.32     9493.13    136.12 o
   6   0   0     7100.19     7349.39     84.17 o
   8   0   0      393.43      401.36     17.76 o
  10   0   0      350.81      358.16     28.86 o
  12   0   0       31.29       59.40     33.22 o
  14   0   0        4.38      -19.99     39.13 o
   1   1   0    10636.23     4175.37   1993.67 o
   3   1   0      112.89       94.74      2.70 o
   5   1   0      115.35      154.89      4.91 o
   7   1   0      447.96      414.48      8.34 o
   9   1   0       41.95       42.23     10.90 o
  11   1   0        6.56       12.83     15.78 o
  13   1   0        4.72        0.56     24.95 o
   0   2   0     6127.77     5485.57     29.56 o
   2   2   0    67243.66    69845.77    980.88 o
   4   2   0     4372.13     4728.39     78.08 o
   6   2   0     1584.72     1580.01     23.09 o
   8   2   0      609.60      600.39     14.96 o
  10   2   0      189.59      224.01     17.15 o
  12   2   0       17.64       21.60     21.79 o
  14   2   0        1.42       12.80     28.85 o
   1   3   0    28019.76    14806.34   9104.25 o
   3   3   0     5254.43     5157.32     48.58 o
   5   3   0     1137.89     1159.66     18.12 o
   7   3   0     1360.14     1406.49     16.62 o
   9   3   0      432.33      425.04     17.82 o
  11   3   0       58.26       61.71     17.69 o
  13   3   0       21.42       35.44     26.44 o
   0   4   0     7212.79     7303.04    380.63 o
   2   4   0      384.69      444.27      6.31 o
   4   4   0     6923.77     7292.67     84.74 o
   6   4   0       60.14       74.87      4.26 o
   8   4   0       10.39       17.41      6.99 o
  10   4   0       25.33       29.47     14.38 o
  12   4   0        0.04       18.66     21.98 o
  14   4   0        0.35       -3.66     28.48 o
   1   5   0     2710.13     2741.44     39.52 o
   3   5   0    34837.69    37427.71    344.00 o
   5   5   0      208.59      229.23      5.83 o
   7   5   0      963.79      904.32     13.47 o
   9   5   0      683.40      685.72     23.33 o
  11   5   0       83.83       91.79     19.03 o
  13   5   0       26.47       69.25     27.13 o
   0   6   0     1690.89     1657.65     20.80 o
   2   6   0      194.73      195.99     27.00 o
   4   6   0      302.81      316.87      7.63 o
   6   6   0       28.39       30.83      4.10 o
   8   6   0      143.30      144.68     13.00 o
  10   6   0      103.79       84.31     17.00 o
  12   6   0       11.68       27.25     23.05 o
  14   6   0        0.11       12.00     32.66 o
   1   7   0     4179.40     4487.62     32.04 o
   3   7   0      443.40      440.66      7.36 o
   5   7   0     3164.45     3312.98     33.89 o
   7   7   0      484.58      463.94     15.45 o
   9   7   0       43.69       57.48     12.37 o
  11   7   0       58.07       47.35     21.65 o
  13   7   0       24.40       18.61     26.56 o
   0   8   0     5750.07     5684.50     75.04 o
   2   8   0      819.75      846.01     12.89 o
   4   8   0     2085.83     2183.42     25.03 o
   6   8   0      809.95      792.62     14.52 o
   8   8   0       34.01       42.95     11.20 o
  10   8   0      317.84      336.76     24.90 o
  12   8   0       35.80       31.18     24.37 o
  14   8   0        1.90       15.86     31.18 o
   1   9   0       27.93       21.35      4.40 o
   3   9   0       13.66       21.39      4.05 o
   5   9   0        2.05       -0.39      4.69 o
   7   9   0      264.42      244.46     15.90 o
   9   9   0        9.25       24.55     15.01 o
  11   9   0        0.05       -6.65     21.28 o
  13   9   0        3.83        3.18     27.49 o
   0  10   0     3742.41     3785.76     41.60 o
   2  10   0      586.77      545.75     11.31 o
   4  10   0      436.45      450.56     11.37 o
   6  10   0     1555.62     1490.10     24.95 o
   8  10   0      167.78      166.30     15.98 o
  10  10   0       44.26       30.07     20.75 o
  12  10   0       44.85       55.96     27.22 o
   1  11   0     1131.39     1095.14     15.22 o
   3  11   0      594.35      591.38     12.83 o
   5  11   0      270.67      265.60     14.00 o
   7  11   0      125.91      145.12     14.81 o
   9  11   0       14.96       16.63     19.66 o
  11  11   0       11.47        9.06     23.16 o
  13  11   0        0.44       12.52     29.70 o
   0  12   0       61.36       48.53      9.64 o
   2  12   0        5.84       19.28      5.85 o
   4  12   0      374.25      359.35     13.28 o
   6  12   0       51.44       60.90     10.93 o
   8  12   0      105.47       93.85     21.39 o
  10  12   0       44.02       32.87     23.07 o
  12  12   0        0.36       -4.32     26.61 o
   1  13   0     1043.87     1010.81     22.99 o
   3  13   0     1428.65     1393.54     22.65 o
   5  13   0      152.30      159.46     13.96 o
   7  13   0      593.29      601.75     35.97 o
   9  13   0       81.89       85.31     23.56 o
  11  13   0        2.15       16.15     25.53 o
   0  14   0      966.56      928.62     33.04 o
   2  14   0       78.18       84.61     11.29 o
   4  14   0       24.74       18.20     11.91 o
   6  14   0       50.17       53.06     18.92 o
   8  14   0        2.00       12.09     20.29 o
  10  14   0        0.77      -14.86     23.17 o
  12  14   0        5.28      -27.42     27.99 o
   1  15   0      236.28      258.18     24.74 o
   3  15   0      653.06      658.55     27.14 o
   5  15   0      368.72      404.06     25.41 o
   7  15   0       70.01       62.93     22.09 o
   9  15   0       57.01       48.32     25.18 o
  11  15   0        7.23        0.34     27.16 o
   0  16   0      553.07      565.31     47.02 o
   2  16   0      708.30      643.07     27.95 o
   4  16   0      291.91      318.69     24.23 o
   6  16   0      174.52      152.94     25.68 o
   8  16   0       76.06       80.85     25.48 o
  10  16   0        0.43        3.19     26.44 o
   1  17   0        0.60        3.70     13.27 o
   3  17   0       99.61      108.40     18.05 o
   5  17   0        5.80        4.58     15.27 o
   7  17   0       31.67       33.76     22.69 o
   9  17   0        2.33       21.04     25.96 o
   0  18   0      490.07      470.15     51.52 o
   2  18   0      286.31      310.79     25.62 o
   4  18   0      579.72      580.07     32.71 o
   6  18   0      230.19      195.99     39.98 o
   8  18   0        0.83       -1.85     23.94 o
   1  19   0        8.53       10.38     19.90 o
   3  19   0      222.62      223.61     24.65 o
   5  19   0        5.20       40.13     22.69 o
   7  19   0       13.51       10.27     24.56 o
   9  19   0        0.23       -1.14     28.35 o
   0  20   0      204.85      199.60     43.92 o
   2  20   0      111.72      120.37     27.37 o
   4  20   0      115.19      116.80     22.53 o
   6  20   0       46.86       31.18     26.05 o
   8  20   0       25.93       12.41     28.17 o
   1  21   0      112.57      102.19     27.87 o
   3  21   0      106.66       98.46     28.43 o
   5  21   0      175.18      160.75     43.92 o
   7  21   0        5.83       11.93     27.27 o
   0  22   0       36.17       37.16     37.16 o
   2  22   0        4.66      -14.28     24.14 o
   4  22   0        1.53      -12.11     34.35 o
   6  22   0        3.16      -14.64     37.44 o
   1  23   0       96.13      107.26     30.73 o
   3  23   0       94.57      103.30     30.95 o
   0  24   0       28.98       16.05     40.26 o
 -13   1   1        1.93       11.46     24.20 o
 -11   1   1       51.34       60.75     20.70 o
  -9   1   1      159.70      162.92     12.21 o
  -7   1   1     1020.17     1026.15     11.63 o
  -5   1   1    11640.20    11813.50    124.24 o
  -3   1   1       32.28       19.92      3.10 o
  -1   1   1     5601.99     4807.55   1587.68 o
   1   1   1    34559.08    36685.01    477.49 o
   3   1   1     1317.41     1402.00     11.90 o
   5   1   1     5638.86     5298.52     60.04 o
   7   1   1      368.53      361.23      8.46 o
   9   1   1      235.50      231.75     13.18 o
  11   1   1       81.78       91.09     16.11 o
  13   1   1       21.21       12.42     26.15 o
 -14   2   1        8.39      -10.94     27.35 o
 -12   2   1        2.42        5.79     20.66 o
 -10   2   1        5.84       19.13     13.41 o
  -8   2   1      147.47      152.63      9.72 o
  -6   2   1     1393.55     1390.72     11.98 o
  -4   2   1     3460.43     3807.07     50.14 o
  -2   2   1     1673.08     1972.73     41.13 o
   0   2   1     4392.93     3695.89   2543.18 o
   2   2   1    29325.74    30615.08    241.30 o
   4   2   1     1612.17     1667.00     22.57 o
   6   2   1     1056.57     1023.14     10.43 o
   8   2   1      653.95      658.75     13.45 o
  10   2   1       81.62       93.96     14.13 o
  12   2   1       15.97        0.40     18.53 o
  14   2   1       18.52       20.54     30.16 o
 -13   3   1        0.18        0.25     24.56 o
 -11   3   1       20.38       11.44     17.68 o
  -9   3   1      163.86      181.59     13.23 o
  -7   3   1      640.11      670.05      9.90 o
  -5   3   1        9.73        4.29      2.38 o
  -3   3   1     8019.56     8786.39    110.59 o
  -1   3   1     9428.98    10209.04    157.23 o
   1   3   1     3506.78     3844.00     48.81 o
   3   3   1     3904.60     4106.24     32.50 o
   5   3   1      165.10      181.19      5.16 o
   7   3   1       72.20       66.66      4.99 o
   9   3   1        0.99       12.64      8.40 o
  11   3   1       40.57       34.43     16.73 o
  13   3   1        7.74        3.30     25.88 o
 -14   4   1        9.81       18.42     28.63 o
 -12   4   1       13.99       17.36     21.49 o
 -10   4   1        7.65       10.97     11.49 o
  -8   4   1     1074.86     1111.59     22.98 o
  -6   4   1      844.59      880.51     10.16 o
  -4   4   1     1009.22     1059.01     15.86 o
  -2   4   1    19461.95    20808.55    338.50 o
   2   4   1    20809.08    22134.11    224.63 o
   4   4   1    13252.54    13705.29    117.63 o
   6   4   1     1043.73     1074.39     13.19 o
   8   4   1     1075.49     1020.76     20.94 o
  10   4   1      147.34      134.53     15.57 o
  12   4   1      119.20      124.04     21.76 o
  14   4   1       20.69       14.02     30.30 o
 -13   5   1        0.19       -6.27     23.88 o
 -11   5   1        1.61        9.83     18.57 o
  -9   5   1       34.23       27.98     11.01 o
  -7   5   1      149.72      138.02      8.20 o
  -5   5   1       65.80       70.80      4.13 o
  -3   5   1        3.43       24.85      5.96 o
  -1   5   1      229.48      316.16      7.48 o
   1   5   1       65.68       88.98      4.05 o
   3   5   1     9659.75    10329.73     75.04 o
   5   5   1       13.21       12.33      2.50 o
   7   5   1      681.53      664.25     11.36 o
   9   5   1       35.94       39.96     11.87 o
  11   5   1       24.89       32.00     17.10 o
  13   5   1        3.69        6.16     26.44 o
 -14   6   1        6.39       20.47     29.68 o
 -12   6   1       15.70       20.89     22.08 o
 -10   6   1       58.12       68.74     13.64 o
  -8   6   1      563.23      572.46     20.58 o
  -6   6   1       70.62       78.30      5.46 o
  -4   6   1     1842.80     1892.70     27.03 o
  -2   6   1     8674.24     9582.97    157.72 o
   0   6   1     1756.07     1844.06     16.07 o
   2   6   1     6628.92     6604.93     35.20 o
   4   6   1     2601.28     2646.54     28.82 o
   6   6   1     2229.89     2236.63     27.00 o
   8   6   1      371.34      381.27     15.67 o
  10   6   1      121.00      107.66     17.67 o
  12   6   1       98.16      103.39     26.55 o
  14   6   1       12.73       27.62     31.64 o
 -13   7   1        4.88       19.32     25.97 o
 -11   7   1        8.30        1.10     19.28 o
  -9   7   1       71.74       67.21     12.80 o
  -7   7   1      186.45      183.47     13.37 o
  -5   7   1      500.33      471.00     10.92 o
  -3   7   1      231.24      236.78     16.40 o
  -1   7   1     5269.44     5559.61     92.04 o
   1   7   1     4050.78     4074.61     32.04 o
   3   7   1     1390.47     1522.23     12.46 o
   5   7   1    10971.63    10825.98     88.24 o
   7   7   1      288.71      302.38     12.60 o
   9   7   1      235.65      206.75     18.64 o
  11   7   1      220.11      218.88     23.39 o
  13   7   1       27.33       40.07     28.06 o
 -14   8   1        0.13        1.18     29.82 o
 -12   8   1       29.71       43.18     24.45 o
 -10   8   1       23.16       30.56     18.35 o
  -8   8   1        9.64        8.05     10.01 o
  -6   8   1      209.49      217.63     11.74 o
  -4   8   1      268.56      314.31      8.16 o
  -2   8   1       53.97       52.09      4.90 o
   0   8   1     3029.86     3165.96     36.65 o
   2   8   1      115.37      137.14      5.75 o
   4   8   1        2.03        8.78      3.95 o
   6   8   1       82.20       86.65      7.33 o
   8   8   1      241.32      241.98     18.56 o
  10   8   1       20.89       24.64     16.45 o
  12   8   1        2.30       -6.62     23.40 o
 -13   9   1        2.77       -2.38     26.88 o
 -11   9   1      108.10       91.24     24.82 o
  -9   9   1       75.43       75.69     16.70 o
  -7   9   1       22.21       15.77      9.83 o
  -5   9   1     1758.91     1723.17     24.10 o
  -3   9   1      638.70      655.08     10.15 o
  -1   9   1     3845.26     3824.62     44.89 o
   1   9   1     5917.64     6181.14     38.08 o
   3   9   1     3122.57     3045.05     20.01 o
   5   9   1     2451.98     2453.72     23.75 o
   7   9   1     1997.49     1872.92     31.01 o
   9   9   1      327.94      360.04     24.74 o
  11   9   1      174.71      160.34     23.11 o
  13   9   1       27.39       13.38     28.39 o
 -12  10   1        0.10       -6.03     24.17 o
 -10  10   1        7.44       -1.90     18.83 o
  -8  10   1       15.45       25.18     11.65 o
  -6  10   1       65.00       75.09      9.94 o
  -4  10   1      183.12      179.14      8.48 o
  -2  10   1        5.44        6.10      4.67 o
   0  10   1     1347.92     1350.11     13.43 o
   2  10   1        2.20        8.75      4.23 o
   4  10   1     1220.68     1190.18     15.07 o
   6  10   1      428.28      432.84     17.12 o
   8  10   1        0.24       13.48     13.58 o
  10  10   1       14.66       27.48     17.60 o
  12  10   1       12.31       42.16     27.30 o
 -13  11   1       16.97       27.19     29.78 o
 -11  11   1       49.67       14.58     23.77 o
  -9  11   1       13.62       39.26     14.92 o
  -7  11   1       77.50       69.19     12.57 o
  -5  11   1      415.18      389.00     14.64 o
  -3  11   1      443.57      426.33     10.67 o
  -1  11   1     1369.45     1376.70     17.97 o
   1  11   1     2689.39     2647.95     23.15 o
   3  11   1      757.83      835.75     14.56 o
   5  11   1      862.68      840.24     19.80 o
   7  11   1      390.33      403.93     24.81 o
   9  11   1      632.38      604.27     32.12 o
  11  11   1       41.65       64.05     26.45 o
  13  11   1        1.61        5.10     29.63 o
 -12  12   1        2.78      -23.07     25.40 o
 -10  12   1       38.26       42.55     22.88 o
  -8  12   1       77.85       90.83     24.26 o
  -6  12   1      164.91      175.88     14.74 o
  -4  12   1      816.39      780.86     18.04 o
  -2  12   1     1494.34     1493.87     20.36 o
   0  12   1      133.55      130.30      7.58 o
   2  12   1     5286.61     5279.72     48.81 o
   4  12   1      456.02      415.66     15.12 o
   6  12   1      167.54      179.14     15.72 o
   8  12   1      919.87      954.21     36.46 o
  10  12   1       36.89       35.33     23.65 o
  12  12   1       13.20       25.52     28.93 o
 -11  13   1        0.10      -17.91     23.69 o
  -9  13   1       48.31       27.81     21.06 o
  -7  13   1        4.48       22.73     13.53 o
  -5  13   1        0.27        0.58      9.26 o
  -3  13   1       33.03       36.18      7.72 o
  -1  13   1      237.96      247.57     12.12 o
   1  13   1        0.62       11.77      6.94 o
   3  13   1       43.85       52.53      8.18 o
   5  13   1       69.90       84.71     12.70 o
   7  13   1       39.79       54.89     16.75 o
   9  13   1       35.46       35.56     22.43 o
  11  13   1        8.93       -3.41     25.35 o
 -12  14   1       42.65       80.81     32.11 o
 -10  14   1        0.86        5.67     23.68 o
  -8  14   1      274.82      280.43     31.36 o
  -6  14   1      142.09      160.65     15.77 o
  -4  14   1      407.18      392.14     19.32 o
  -2  14   1     1075.03     1050.65     23.49 o
   0  14   1     1698.95     1637.83     34.18 o
   2  14   1      713.46      684.42     24.39 o
   4  14   1      714.51      661.34     26.43 o
   6  14   1      400.64      409.63     31.64 o
   8  14   1      256.81      259.53     30.21 o
  10  14   1      135.37      118.17     29.21 o
  12  14   1       11.22       24.48     29.49 o
 -11  15   1        3.70        5.58     27.30 o
  -9  15   1        5.67       -6.76     22.20 o
  -7  15   1       13.63       11.19     19.59 o
  -5  15   1      186.62      240.30     21.34 o
  -3  15   1       51.48       71.18     11.19 o
  -1  15   1      134.38      128.61     13.68 o
   1  15   1      390.61      366.10     27.66 o
   3  15   1      190.00      173.51     18.07 o
   5  15   1        0.76       12.68     13.34 o
   7  15   1       53.26       70.02     22.40 o
   9  15   1       44.41       49.86     25.18 o
  11  15   1        2.17      -19.31     27.18 o
 -10  16   1       57.57       73.01     28.88 o
  -8  16   1       31.08       21.92     22.59 o
  -6  16   1       71.33       63.68     21.89 o
  -4  16   1       78.25       89.56     17.99 o
  -2  16   1      882.60      840.21     30.77 o
   0  16   1      116.83      121.55     21.00 o
   2  16   1      190.41      201.32     19.92 o
   4  16   1      160.04      140.52     18.46 o
   6  16   1      171.92      169.79     26.88 o
   8  16   1       59.23       80.41     25.77 o
  10  16   1        3.47       -2.71     26.11 o
  -9  17   1        0.74      -15.76     24.08 o
  -7  17   1      151.58      147.19     28.16 o
  -5  17   1       74.56       77.05     18.58 o
  -3  17   1      222.59      239.26     22.63 o
  -1  17   1     1019.82     1006.95     42.10 o
   1  17   1      288.38      295.11     23.29 o
   3  17   1       35.38       37.24     15.33 o
   5  17   1      525.18      553.70     38.35 o
   7  17   1       66.81       60.95     24.46 o
   9  17   1       17.16        5.87     26.33 o
  -8  18   1       11.69       19.57     24.88 o
  -6  18   1        0.91        4.01     22.94 o
  -4  18   1       45.33       28.48     17.15 o
  -2  18   1        2.25       -2.10     18.17 o
   0  18   1        0.77        4.12     18.37 o
   2  18   1        2.09        4.09     14.56 o
   4  18   1        3.93       -2.82     15.63 o
   6  18   1        2.74       15.77     22.00 o
   8  18   1        2.88      -16.77     24.40 o
  -9  19   1       90.06      114.17     33.14 o
  -7  19   1        2.51       -2.80     23.79 o
  -5  19   1      241.01      235.39     26.59 o
  -3  19   1      255.61      257.52     32.04 o
  -1  19   1      257.11      280.15     31.87 o
   1  19   1      155.26      144.80     26.57 o
   3  19   1      141.31      143.61     21.94 o
   5  19   1      114.46      116.25     26.85 o
   7  19   1       51.43       82.04     28.17 o
   9  19   1       29.77       17.18     29.33 o
  -8  20   1        3.15        6.40     26.75 o
  -6  20   1        8.55       11.28     24.16 o
  -4  20   1       36.20        6.59     22.96 o
  -2  20   1      143.95      189.55     30.21 o
   0  20   1       49.15       44.72     23.48 o
   2  20   1       24.53       35.17     22.63 o
   4  20   1       73.80       63.15     25.48 o
   6  20   1       82.32      106.54     29.46 o
   8  20   1       11.25       17.65     28.59 o
  -7  21   1       57.25       26.96     27.93 o
  -5  21   1       34.70       48.99     36.88 o
  -3  21   1       44.26       52.63     26.36 o
  -1  21   1       11.46        4.40     22.71 o
   1  21   1       87.78       81.70     27.47 o
   3  21   1       13.81       33.73     24.86 o
   5  21   1        3.49        7.34     24.78 o
   7  21   1        3.09      -12.63     25.97 o
  -6  22   1        4.43        9.85     37.72 o
  -4  22   1       97.31      104.81     30.50 o
  -2  22   1       61.42       62.12     27.99 o
   0  22   1       63.89       73.83     27.67 o
   2  22   1      155.03      169.20     32.82 o
   4  22   1       61.11       73.20     40.26 o
  -3  23   1       11.14       15.07     26.58 o
  -1  23   1        0.52       13.37     26.48 o
   1  23   1        9.25       16.53     26.67 o
   3  23   1        0.38       -9.57     35.75 o
   0  24   1       36.67       56.92     38.99 o
 -14   0   2       41.02       30.69     39.13 o
 -12   0   2      175.65      172.30     37.72 o
 -10   0   2      156.84      166.66     20.43 o
  -8   0   2        8.33       15.91      9.45 o
  -6   0   2     1381.32     1241.64     20.33 o
  -4   0   2     2462.24     2357.86     35.27 o
  -2   0   2      127.02      162.98      8.26 o
   0   0   2      920.98     1057.06    334.26 o
   4   0   2     3635.02     3700.35     84.56 o
   6   0   2     4063.67     3764.04     62.86 o
   8   0   2      272.74      249.95     12.73 o
  10   0   2     1276.42     1314.08     41.00 o
  12   0   2       58.32       54.72     24.98 o
  14   0   2       29.36       61.65     45.04 o
 -13   1   2       29.29        8.41     23.59 o
 -11   1   2        0.26       13.94     18.12 o
  -9   1   2       69.85       74.63      9.33 o
  -7   1   2      231.66      265.91      8.10 o
  -5   1   2     1960.85     1780.81     91.26 o
  -3   1   2     1018.23     1058.65      9.75 o
  -1   1   2     1547.08     1739.60     67.71 o
   1   1   2     3735.62     4329.92     65.79 o
   3   1   2      175.68      157.65      3.06 o
   5   1   2      432.46      408.29      6.48 o
   7   1   2      188.88      191.79      7.32 o
   9   1   2      157.74      158.81     10.36 o
  11   1   2       53.09       71.20     15.66 o
  13   1   2        0.12        8.43     26.87 o
 -14   2   2       18.56       21.17     27.77 o
 -12   2   2       45.59       33.87     21.57 o
 -10   2   2      242.20      266.91     26.68 o
  -8   2   2       19.95       19.54      7.00 o
  -6   2   2      459.87      447.58      8.12 o
  -4   2   2     1753.02     1560.76     21.57 o
  -2   2   2      557.58      671.42     12.65 o
   0   2   2     2087.43     2086.88     46.96 o
   2   2   2      974.34      926.39      7.56 o
   4   2   2     1811.82     1581.29     12.90 o
   6   2   2      798.72      761.21      9.88 o
   8   2   2      957.20      961.35     14.77 o
  10   2   2      150.42      159.84     15.72 o
  12   2   2      113.91      118.24     21.89 o
  14   2   2       28.80       48.27     31.85 o
 -13   3   2       54.13       44.49     25.17 o
 -11   3   2       69.57       72.63     20.80 o
  -9   3   2        9.74       13.22     10.00 o
  -7   3   2      586.70      539.96     32.73 o
  -5   3   2        8.68        5.97      2.64 o
  -3   3   2    13686.27    14300.77    205.58 o
  -1   3   2     2045.86     2225.32     22.69 o
   3   3   2     9474.03     9767.37     70.36 o
   5   3   2     1425.95     1510.51     13.80 o
   7   3   2     1391.09     1313.79     13.07 o
   9   3   2      897.25      876.80     20.26 o
  11   3   2      102.24      129.01     16.95 o
  13   3   2       36.13       67.13     28.66 o
 -14   4   2        0.12       18.19     27.71 o
 -12   4   2        0.61        7.37     20.55 o
 -10   4   2       21.40       17.45     12.95 o
  -8   4   2      223.98      235.25     14.97 o
  -6   4   2       75.91       74.90      4.30 o
  -4   4   2     1850.26     2013.00     91.52 o
  -2   4   2       64.05       78.96      4.19 o
   0   4   2      314.21      322.63      5.58 o
   2   4   2      388.43      515.71      6.04 o
   4   4   2      360.31      369.33      5.51 o
   6   4   2      144.83      139.41      5.51 o
   8   4   2        9.37       22.54      6.60 o
  10   4   2        0.77        1.27     12.24 o
  12   4   2       19.36       17.91     19.00 o
  14   4   2       14.05       17.63     31.55 o
 -13   5   2       38.68       60.10     26.85 o
 -11   5   2       18.89        5.30     17.81 o
  -9   5   2      306.13      301.71     18.16 o
  -7   5   2      324.03      320.68     12.48 o
  -5   5   2      466.29      477.28      9.53 o
  -3   5   2     4053.23     3694.77     56.28 o
  -1   5   2     3948.61     4103.95     55.46 o
   1   5   2     3178.04     3255.06     34.33 o
   3   5   2     5007.11     4919.05     25.03 o
   5   5   2      571.47      585.05      7.49 o
   7   5   2     3736.30     3700.56     34.16 o
   9   5   2      298.80      308.98     15.22 o
  11   5   2       83.27       59.11     18.26 o
  13   5   2      116.10      126.97     31.21 o
 -14   6   2        3.43       -6.53     28.72 o
 -12   6   2       14.94        4.76     21.28 o
 -10   6   2        0.69       17.24     13.11 o
  -8   6   2        2.64        5.87      9.20 o
  -6   6   2      337.12      365.40      9.02 o
  -4   6   2       98.19       90.14      7.24 o
  -2   6   2     8329.69     9333.76     93.95 o
   0   6   2     2100.63     2115.38     27.05 o
   2   6   2      690.26      635.85      8.54 o
   4   6   2     1363.54     1477.39     13.53 o
   6   6   2     1993.51     1988.66     18.59 o
   8   6   2      370.05      359.08     15.41 o
  10   6   2       27.09       15.32     15.05 o
  12   6   2       14.27        3.19     19.32 o
  14   6   2        3.22       -3.80     31.33 o
 -13   7   2        8.36        9.64     24.89 o
 -11   7   2        9.07        2.98     19.40 o
  -9   7   2       86.85       76.12     13.27 o
  -7   7   2      660.19      653.27     17.81 o
  -5   7   2        7.40        6.09      3.67 o
  -3   7   2      791.84      748.46      9.18 o
  -1   7   2      806.26      716.48     10.99 o
   1   7   2     4174.39     4223.44     47.13 o
   3   7   2      277.01      296.47      6.11 o
   5   7   2     1438.87     1369.73     17.02 o
   7   7   2      212.59      217.22     10.43 o
   9   7   2      116.91      117.52     16.37 o
  11   7   2       82.54       83.69     19.53 o
  13   7   2       22.77        2.38     28.17 o
 -14   8   2        7.17        0.42     29.34 o
 -12   8   2       21.05       46.87     24.28 o
 -10   8   2       64.93       86.85     16.82 o
  -8   8   2       49.04       45.28     11.42 o
  -6   8   2      535.50      586.68     16.91 o
  -4   8   2     2051.00     2088.11     47.34 o
  -2   8   2      382.54      362.53      8.42 o
   0   8   2    15685.68    16673.15     72.19 o
   2   8   2     1099.12     1170.42     13.09 o
   4   8   2     1937.47     1830.31     20.62 o
   6   8   2     3747.99     3628.64     48.79 o
   8   8   2      439.73      441.58     18.96 o
  10   8   2      160.29      166.95     20.31 o
  12   8   2       54.92       49.72     21.94 o
 -13   9   2        1.64      -11.54     25.65 o
 -11   9   2        2.02        0.56     20.31 o
  -9   9   2        0.98        4.55     12.62 o
  -7   9   2        1.90       -4.71      7.96 o
  -5   9   2       99.63       89.03      7.56 o
  -3   9   2       41.93       45.66      4.59 o
  -1   9   2       37.32       53.64      4.98 o
   1   9   2      131.86      151.93      6.63 o
   3   9   2     2074.13     2033.21     21.17 o
   5   9   2      475.08      467.66     11.89 o
   7   9   2      107.39       97.57     11.42 o
   9   9   2        4.72       14.14     14.67 o
  11   9   2        3.29      -12.68     17.86 o
  13   9   2        1.48      -15.42     28.42 o
 -12  10   2        5.93        6.93     24.56 o
 -10  10   2      121.71      121.65     24.58 o
  -8  10   2       46.04       46.24     14.30 o
  -6  10   2      666.37      654.75     19.30 o
  -4  10   2      616.08      682.06     11.17 o
  -2  10   2     2135.67     2179.53     26.55 o
   0  10   2     2484.58     2443.37     22.36 o
   2  10   2     2917.36     2979.26     22.01 o
   4  10   2     4188.33     4155.49     51.33 o
   6  10   2      407.68      404.41     17.23 o
   8  10   2      245.32      245.90     23.25 o
  10  10   2      339.19      361.71     26.68 o
  12  10   2       28.48       27.69     27.26 o
 -13  11   2        7.31       11.74     28.82 o
 -11  11   2       17.32       14.90     23.39 o
  -9  11   2       51.00       80.63     16.61 o
  -7  11   2       15.70       14.44     11.99 o
  -5  11   2      143.13      157.58     13.20 o
  -3  11   2      369.15      370.97     10.64 o
  -1  11   2      790.50      767.14     16.43 o
   1  11   2       11.92       14.13      4.20 o
   3  11   2     2021.41     2050.14     22.57 o
   5  11   2       99.34       90.70     11.36 o
   7  11   2      290.98      255.32     20.19 o
   9  11   2      245.84      213.60     22.25 o
  11  11   2       21.98       21.43     24.39 o
  13  11   2       16.09       12.14     30.58 o
 -12  12   2        6.66       16.20     26.93 o
 -10  12   2       11.51       13.85     21.65 o
  -8  12   2       52.26       58.90     15.36 o
  -6  12   2      128.72      138.35     14.03 o
  -4  12   2      583.60      554.05     19.21 o
  -2  12   2       91.54       99.73      8.22 o
   0  12   2      839.96      856.16     15.04 o
   2  12   2     1809.04     1762.14     22.52 o
   4  12   2      679.99      658.42     16.28 o
   6  12   2       52.97       60.39     14.31 o
   8  12   2       36.27       51.91     17.16 o
  10  12   2       52.83       53.04     21.03 o
  12  12   2        4.56       -3.22     27.46 o
 -11  13   2        7.71        5.01     24.87 o
  -9  13   2      145.50      127.30     26.57 o
  -7  13   2      157.89      167.85     18.77 o
  -5  13   2       96.72       92.59     12.44 o
  -3  13   2     1444.91     1374.54     26.91 o
  -1  13   2       40.09       35.85      7.45 o
   1  13   2     1268.05     1235.08     25.35 o
   3  13   2     2017.25     1962.43     25.28 o
   5  13   2      333.88      306.54     17.89 o
   7  13   2      173.28      175.50     20.61 o
   9  13   2      255.12      228.84     30.12 o
  11  13   2       96.40       92.13     29.96 o
 -12  14   2        5.95        5.95     29.03 o
 -10  14   2        0.32      -10.10     22.59 o
  -8  14   2        1.03       28.77     19.39 o
  -6  14   2       12.28       14.23     11.27 o
  -4  14   2        6.14        3.25      9.34 o
  -2  14   2        6.56        8.03      7.67 o
   0  14   2      430.94      437.43     21.34 o
   2  14   2       15.25        3.05     11.76 o
   4  14   2       14.15        6.95     11.80 o
   6  14   2       40.62       42.41     16.09 o
   8  14   2       18.40       34.06     21.50 o
  10  14   2       40.49       52.44     26.23 o
  12  14   2        1.28        5.23     30.25 o
 -11  15   2       48.87       84.02     29.70 o
  -9  15   2       16.28       11.04     21.98 o
  -7  15   2      335.04      424.34     65.45 o
  -5  15   2      168.10      165.20     15.93 o
  -3  15   2       78.62       76.50     11.82 o
  -1  15   2      562.75      556.00     21.15 o
   1  15   2      875.42      856.27     28.84 o
   3  15   2      389.76      344.39     23.07 o
   5  15   2      182.44      152.82     23.16 o
   7  15   2      272.25      247.89     29.66 o
   9  15   2       30.50       57.41     25.95 o
  11  15   2       31.17       37.45     29.47 o
 -10  16   2       14.97       24.36     26.37 o
  -8  16   2        6.83       24.59     22.59 o
  -6  16   2      116.89      118.66     16.42 o
  -4  16   2       40.05       39.21     14.84 o
  -2  16   2       32.05       30.63     13.68 o
   0  16   2      348.55      368.60     23.53 o
   2  16   2       89.97       72.08     19.03 o
   4  16   2       40.74       41.21     14.83 o
   6  16   2      240.26      236.37     29.32 o
   8  16   2       22.65       21.99     23.17 o
  10  16   2       53.59       49.90     29.56 o
  -9  17   2       75.64       84.40     28.54 o
  -7  17   2       30.24       31.30     26.32 o
  -5  17   2       18.43        3.66     15.60 o
  -3  17   2       72.89       69.65     16.80 o
  -1  17   2      237.97      215.96     26.35 o
   1  17   2       45.32       51.97     19.21 o
   3  17   2       27.76       15.98     14.22 o
   5  17   2       26.48       32.74     20.80 o
   7  17   2       44.96       63.27     24.38 o
   9  17   2        0.33       -6.54     26.21 o
  -8  18   2       33.38       30.21     25.65 o
  -6  18   2      177.75      190.14     30.23 o
  -4  18   2        2.20       12.06     15.85 o
  -2  18   2      132.66      118.24     24.23 o
   0  18   2      340.39      330.25     31.95 o
   2  18   2       46.29       32.31     16.10 o
   4  18   2      164.96      186.23     27.84 o
   6  18   2      150.89      138.23     28.19 o
   8  18   2       56.19       69.79     28.52 o
  -9  19   2        3.39        7.83     27.37 o
  -7  19   2        6.95       -2.83     23.54 o
  -5  19   2        2.66       14.13     17.95 o
  -3  19   2       54.72       56.40     23.68 o
  -1  19   2       31.39       44.70     21.76 o
   1  19   2        9.28       16.89     20.60 o
   3  19   2        2.47       -4.99     16.03 o
   5  19   2       11.38       -1.03     21.38 o
   7  19   2       42.81       73.29     28.17 o
   9  19   2        0.42       -4.21     27.80 o
  -8  20   2       73.47       79.68     30.04 o
  -6  20   2        1.34       -5.63     34.35 o
  -4  20   2      155.81      136.54     29.56 o
  -2  20   2       51.13       17.59     22.69 o
   0  20   2       43.04       50.38     23.59 o
   2  20   2       58.33       85.46     25.08 o
   4  20   2       67.74       72.94     31.11 o
   6  20   2       23.43       17.73     25.77 o
   8  20   2       19.78       16.51     29.25 o
  -7  21   2       27.21       39.70     40.82 o
  -5  21   2       15.77       42.23     37.44 o
  -3  21   2      105.03      121.21     29.95 o
  -1  21   2       20.82       28.60     24.77 o
   1  21   2       48.33       41.02     25.46 o
   3  21   2       91.24       90.37     39.13 o
   5  21   2       58.28       86.65     29.16 o
   7  21   2       19.28       22.70     28.42 o
  -4  22   2       10.65       -8.24     25.58 o
  -2  22   2        7.07       13.44     25.47 o
   0  22   2        0.20       -4.02     24.07 o
   2  22   2        2.65      -16.75     23.65 o
   4  22   2        4.67        5.63     36.04 o
  -3  23   2       34.33       35.51     27.45 o
  -1  23   2       30.65       26.42     27.85 o
   1  23   2       42.51       41.09     27.16 o
   3  23   2      114.76      106.70     43.64 o
 -13   1   3      103.69       90.02     26.56 o
 -11   1   3      576.05      642.92     45.77 o
  -9   1   3      456.91      458.30     22.71 o
  -7   1   3      693.83      589.46     42.69 o
  -5   1   3     2002.05     1818.06     18.02 o
  -3   1   3       19.99       41.32      3.11 o
  -1   1   3    13010.51    13516.10    126.97 o
   1   1   3    12219.14    12586.01     83.98 o
   3   1   3     1721.95     1759.99     14.21 o
   5   1   3     7417.51     7288.83    101.24 o
   7   1   3      902.36      894.69     11.22 o
   9   1   3      773.52      739.59     16.59 o
  11   1   3      726.27      719.98     28.27 o
  13   1   3       77.97       66.09     23.26 o
 -14   2   3        7.14       13.86     26.47 o
 -12   2   3      139.37      131.59     26.17 o
 -10   2   3      183.90      212.62     23.53 o
  -8   2   3      468.66      463.65     14.85 o
  -6   2   3       35.63       22.51      3.24 o
  -4   2   3      907.90      889.91      9.55 o
  -2   2   3      511.09      405.95      7.67 o
   0   2   3     5119.57     5964.25     68.94 o
   2   2   3     1305.02     1330.80     15.80 o
   4   2   3      602.53      581.67      6.78 o
   6   2   3      954.18      924.61     13.51 o
   8   2   3        8.10        4.31      5.25 o
  10   2   3      318.35      309.59     15.87 o
  12   2   3      134.99      126.68     18.96 o
  14   2   3        3.93       13.94     31.45 o
 -13   3   3       30.44       36.07     24.23 o
 -11   3   3       53.08       68.37     15.70 o
  -9   3   3      376.86      368.19     18.44 o
  -7   3   3       90.41       84.43      5.75 o
  -5   3   3      941.06      971.59     11.05 o
  -3   3   3      303.34      265.59      6.05 o
  -1   3   3     1099.57      984.76     16.25 o
   1   3   3     3416.61     3873.83     42.18 o
   3   3   3     4209.27     4189.06     26.22 o
   5   3   3      729.95      701.55      7.38 o
   7   3   3     1026.75     1042.50     11.45 o
   9   3   3      872.84      840.56     19.77 o
  11   3   3       18.79       21.98     14.71 o
  13   3   3       49.35       33.64     22.30 o
 -14   4   3       66.36       80.58     29.44 o
 -12   4   3       76.49       58.42     23.29 o
 -10   4   3      441.16      448.11     38.71 o
  -8   4   3     1247.94     1235.84     24.44 o
  -6   4   3      451.75      395.76     21.22 o
  -4   4   3       77.09       62.62      4.07 o
  -2   4   3    16447.01    16954.82    252.61 o
   0   4   3      786.52      951.03     12.25 o
   2   4   3    15959.49    16684.42    109.38 o
   4   4   3     1833.95     1888.89     13.56 o
   6   4   3       11.14       13.13      3.50 o
   8   4   3     2119.71     2010.45     25.63 o
  10   4   3      171.90      172.95     13.66 o
  12   4   3      112.62       98.55     21.34 o
  14   4   3       52.27       40.06     32.44 o
 -13   5   3        5.99       13.23     24.09 o
 -11   5   3        4.55       24.73     19.43 o
  -9   5   3       63.98       57.90     13.52 o
  -7   5   3       65.52       52.10      7.03 o
  -5   5   3       12.15       15.51      3.31 o
  -3   5   3      129.75      170.85      6.07 o
  -1   5   3      274.04      247.38      6.66 o
   1   5   3        8.51        6.56      2.34 o
   3   5   3      138.31      157.06      4.90 o
   5   5   3      196.21      214.03      6.16 o
   7   5   3      412.57      374.54      9.45 o
   9   5   3        0.54        4.08      8.48 o
  11   5   3        0.95       -3.23     16.42 o
  13   5   3        0.74        4.32     21.92 o
 -14   6   3       49.12       55.71     29.70 o
 -12   6   3       92.70      107.58     25.28 o
 -10   6   3       71.20       98.42     16.67 o
  -8   6   3     1229.62     1112.96     26.39 o
  -6   6   3      263.22      242.65     23.52 o
  -4   6   3     3699.09     3653.64     51.16 o
  -2   6   3      103.02       71.62      4.48 o
   0   6   3     4775.50     4935.56     54.38 o
   2   6   3     5058.21     5417.27     19.86 o
   4   6   3       77.01       77.48      4.46 o
   6   6   3     1701.46     1676.69     17.14 o
   8   6   3      737.37      723.89     23.50 o
  10   6   3      116.70      112.49     16.00 o
  12   6   3       48.55       62.99     21.43 o
  14   6   3       34.53       30.81     32.84 o
 -13   7   3        9.41       13.72     25.33 o
 -11   7   3       52.08       48.25     21.20 o
  -9   7   3      115.25      100.48     15.85 o
  -7   7   3      788.82      771.07     20.04 o
  -5   7   3       63.87       90.48      6.04 o
  -3   7   3      248.25      212.46      7.07 o
  -1   7   3     1043.82      965.74     13.30 o
   1   7   3     2103.73     2192.79     18.08 o
   3   7   3      327.24      346.70      7.10 o
   5   7   3      196.84      181.45      7.64 o
   7   7   3      231.96      228.32     11.90 o
   9   7   3       67.27       74.26     11.12 o
  11   7   3       19.06       16.92     18.22 o
  13   7   3       11.50        5.97     22.46 o
 -12   8   3       40.16       27.98     23.45 o
 -10   8   3       13.91       16.84     14.20 o
  -8   8   3        8.46       14.70     11.56 o
  -6   8   3     1166.78     1036.49     20.90 o
  -4   8   3       15.49       17.38      4.73 o
  -2   8   3     3301.39     3420.95     34.38 o
   0   8   3        9.99       22.51      3.60 o
   2   8   3       52.58       60.13      4.39 o
   4   8   3     1403.89     1449.10     16.11 o
   6   8   3      451.42      438.84     14.42 o
   8   8   3       10.99        7.07      9.26 o
  10   8   3       17.91       22.11     16.54 o
  12   8   3       20.57       18.79     20.60 o
 -13   9   3       17.32       10.57     26.60 o
 -11   9   3      127.59      150.64     27.17 o
  -9   9   3      119.65      119.77     17.27 o
  -7   9   3      219.60      212.83     15.27 o
  -5   9   3     3137.55     3006.10     28.97 o
  -3   9   3       10.12        6.87      3.77 o
  -1   9   3     2320.85     2230.98     21.01 o
   1   9   3     3076.74     3049.22     24.25 o
   3   9   3      286.90      264.18      7.93 o
   5   9   3     2096.95     2071.69     45.47 o
   7   9   3       21.24       22.72      9.08 o
   9   9   3       56.16       61.42     16.28 o
  11   9   3       92.81       92.47     21.04 o
  13   9   3       15.07        7.24     29.48 o
 -12  10   3        1.85      -11.70     24.07 o
 -10  10   3        3.50        9.53     19.41 o
  -8  10   3        9.91       11.66     12.57 o
  -6  10   3       77.31       65.09     10.92 o
  -4  10   3      699.52      611.65     13.67 o
  -2  10   3      111.66      101.71      7.53 o
   0  10   3       33.40       27.51      5.19 o
   2  10   3       82.40       97.66      6.17 o
   4  10   3       75.04       80.58      6.23 o
   6  10   3        1.05        3.14      8.07 o
   8  10   3       39.22       44.18     14.88 o
  10  10   3       24.96       30.86     18.10 o
  12  10   3        2.57       -1.49     21.65 o
 -13  11   3        9.50       13.55     28.92 o
 -11  11   3       41.79       30.54     24.03 o
  -9  11   3       51.27       78.68     17.02 o
  -7  11   3      190.51      172.30     15.64 o
  -5  11   3      514.95      450.23     18.75 o
  -3  11   3     1592.71     1580.31     17.89 o
  -1  11   3     1127.14     1134.84     21.82 o
   1  11   3      320.97      319.58      9.63 o
   3  11   3     1530.70     1536.52     20.02 o
   5  11   3      386.07      385.01     13.45 o
   7  11   3        2.83       11.62     11.65 o
   9  11   3       18.87       23.83     16.87 o
  11  11   3       24.20       24.45     20.50 o
  13  11   3        7.88       20.15     30.94 o
 -12  12   3       25.26       18.13     26.35 o
 -10  12   3       54.87       56.81     23.77 o
  -8  12   3       95.18       92.38     16.99 o
  -6  12   3        5.03        9.34     10.14 o
  -4  12   3      545.08      499.60     19.19 o
  -2  12   3      162.31      187.90     10.21 o
   0  12   3      113.93      103.95      6.89 o
   2  12   3       35.37       37.94      7.20 o
   4  12   3      714.26      700.93     16.74 o
   6  12   3       74.83       71.93     14.59 o
   8  12   3       82.54       87.90     18.40 o
  10  12   3       55.02       54.82     20.68 o
  12  12   3       56.61       59.85     30.10 o
 -11  13   3        0.18      -10.08     23.65 o
  -9  13   3        9.68       -1.44     20.15 o
  -7  13   3        0.17       -0.56     11.58 o
  -5  13   3      313.52      289.37     18.39 o
  -3  13   3      339.47      324.72     15.87 o
  -1  13   3       58.09       60.38      8.37 o
   1  13   3      532.07      525.16     17.12 o
   3  13   3       26.21       32.08      8.30 o
   5  13   3        1.14      -11.26     11.70 o
   7  13   3        5.68       11.81     13.48 o
   9  13   3        3.92        5.28     18.25 o
  11  13   3       12.69       10.64     28.29 o
 -12  14   3       37.93       33.22     29.84 o
 -10  14   3       10.97       14.83     23.48 o
  -8  14   3      166.85      189.81     24.63 o
  -6  14   3       30.74       38.75     12.37 o
  -4  14   3      389.03      335.35     18.75 o
  -2  14   3      988.08      909.68     20.68 o
   0  14   3      194.49      193.84     17.11 o
   2  14   3      975.88     1005.02     24.65 o
   4  14   3      155.60      155.84     11.68 o
   6  14   3      204.51      210.55     21.08 o
   8  14   3      129.66      130.46     21.70 o
  10  14   3       28.87       49.08     26.98 o
 -11  15   3       37.12       52.09     29.16 o
  -9  15   3        8.03        1.45     22.74 o
  -7  15   3        0.38        8.48     14.60 o
  -5  15   3        3.84       11.16     11.44 o
  -3  15   3      141.67      130.38     13.52 o
  -1  15   3      114.61      114.72     15.68 o
   1  15   3       82.52       92.78     14.94 o
   3  15   3       27.79       31.60     10.66 o
   5  15   3      177.04      169.47     23.83 o
   7  15   3       83.28       83.67     23.85 o
   9  15   3       11.87       15.09     25.90 o
  11  15   3       47.08       57.89     30.66 o
 -10  16   3        8.43       -3.44     24.58 o
  -8  16   3        5.32       -3.62     20.80 o
  -6  16   3      181.44      211.67     19.26 o
  -4  16   3       94.58      100.95     17.37 o
  -2  16   3        1.82        5.34     16.02 o
   0  16   3      451.49      452.24     24.96 o
   2  16   3       49.03       38.90     13.29 o
   4  16   3       19.51        8.39     17.50 o
   6  16   3       68.70       84.85     23.97 o
   8  16   3      101.55      117.93     28.46 o
  10  16   3        0.26       -0.88     27.06 o
  -9  17   3       21.66       38.44     26.00 o
  -7  17   3       33.47       25.39     22.16 o
  -5  17   3      240.40      241.74     24.91 o
  -3  17   3        2.46       14.61     18.71 o
  -1  17   3      171.48      190.98     25.37 o
   1  17   3       81.22       74.67     16.15 o
   3  17   3      106.84       96.60     18.19 o
   5  17   3      232.99      218.36     28.55 o
   7  17   3      127.71      134.62     28.77 o
   9  17   3       83.39       86.34     30.55 o
  -8  18   3       16.62       31.03     24.98 o
  -6  18   3        0.18       -3.17     17.06 o
  -4  18   3       15.11        2.77     19.90 o
  -2  18   3       64.88       55.71     22.09 o
   0  18   3        0.65       10.80     14.50 o
   2  18   3        2.18       -2.77     14.45 o
   4  18   3        0.06      -13.90     17.71 o
   6  18   3        2.85       10.30     22.27 o
   8  18   3       10.79       -0.99     26.25 o
  -9  19   3       18.82       17.68     28.28 o
  -7  19   3       76.91       99.44     28.66 o
  -5  19   3       82.56      110.06     32.66 o
  -3  19   3       19.68       29.26     22.14 o
  -1  19   3      141.51      145.20     26.40 o
   1  19   3      160.58      163.39     26.93 o
   3  19   3       51.78       77.61     19.60 o
   5  19   3      139.18      163.77     29.36 o
   7  19   3       93.55      113.36     30.65 o
  -8  20   3       39.98       55.45     30.18 o
  -6  20   3       17.71      -22.80     33.22 o
  -4  20   3       12.73        4.64     23.29 o
  -2  20   3       20.98       19.96     23.19 o
   0  20   3       21.03       22.69     21.92 o
   2  20   3       18.59       24.49     17.92 o
   4  20   3       18.01        3.36     22.29 o
   6  20   3       27.61       51.18     27.85 o
   8  20   3       22.80      -10.80     28.38 o
  -7  21   3        4.66       39.70     39.70 o
  -5  21   3        8.46       17.59     25.75 o
  -3  21   3       57.81       67.76     27.26 o
  -1  21   3       33.44       50.49     25.18 o
   1  21   3       19.10       20.47     23.37 o
   3  21   3       45.60       52.39     25.38 o
   5  21   3       70.99       85.73     29.06 o
  -4  22   3       32.14       52.51     28.05 o
  -2  22   3       90.25       98.78     29.26 o
   0  22   3       23.09       -4.36     25.76 o
   2  22   3       63.66       50.11     38.01 o
   4  22   3       44.92       51.54     27.28 o
  -3  23   3        0.12       18.19     27.17 o
  -1  23   3        0.26       17.85     27.16 o
   1  23   3        0.26        4.52     25.66 o
   3  23   3       14.74       28.15     38.29 o
 -14   0   4        9.87        8.45     36.60 o
 -12   0   4      123.81      108.67     34.91 o
 -10   0   4      505.77      589.11     32.94 o
  -8   0   4      275.80      284.34     21.76 o
  -6   0   4     4718.06     4701.13     38.00 o
  -4   0   4     2710.01     2554.29     28.01 o
  -2   0   4     1060.04     1090.16     16.83 o
   0   0   4     7448.07     7824.42     60.50 o
   2   0   4     2159.95     1918.33     34.06 o
   4   0   4     2629.31     2676.46     35.18 o
   6   0   4     3970.45     3725.33     57.34 o
   8   0   4       10.16        6.91      6.25 o
  10   0   4        9.62        5.48     11.91 o
  12   0   4       99.74       81.83     25.45 o
  14   0   4       14.75       18.86     44.48 o
 -13   1   4        0.68        4.23     22.47 o
 -11   1   4      111.48      138.32     14.66 o
  -9   1   4       26.97       25.61      9.88 o
  -7   1   4      275.60      290.96      8.09 o
  -5   1   4      914.70      905.53     11.42 o
  -3   1   4      519.06      495.08      7.42 o
  -1   1   4     2426.38     2482.75     22.18 o
   1   1   4    12251.26    12975.90     95.38 o
   3   1   4     3339.54     3573.90     38.30 o
   5   1   4     1536.83     1503.74     17.11 o
   7   1   4      245.57      255.23      7.44 o
   9   1   4       92.99       87.60      8.85 o
  11   1   4       25.39       30.10     14.89 o
  13   1   4       18.92       11.35     18.61 o
 -14   2   4       39.63       39.83     27.35 o
 -12   2   4       32.81       43.12     21.80 o
 -10   2   4      172.15      176.74     15.48 o
  -8   2   4      234.66      236.04     14.48 o
  -6   2   4     1824.22     1843.39     18.08 o
  -4   2   4     2522.50     2669.56     20.79 o
  -2   2   4       12.82       35.58      3.23 o
   0   2   4    13700.77    13974.76    153.04 o
   2   2   4       82.63      112.92      4.21 o
   4   2   4     4986.72     4894.33     19.58 o
   6   2   4      502.13      501.21      8.77 o
   8   2   4       75.43       72.48      5.67 o
  10   2   4      106.06      115.71     12.13 o
  12   2   4        1.74      -11.49     16.14 o
  14   2   4        7.98        0.41     23.72 o
 -13   3   4       70.40       70.83     26.46 o
 -11   3   4       90.81       98.43     20.28 o
  -9   3   4     1013.43     1003.22     25.45 o
  -7   3   4     1093.98     1007.41     14.08 o
  -5   3   4     1945.95     1942.85     18.06 o
  -3   3   4     5373.07     5433.03     63.35 o
  -1   3   4     1362.14     1339.11     21.09 o
   1   3   4     1633.82     1962.02     22.63 o
   3   3   4    11176.37    11354.06     80.81 o
   5   3   4      178.51      185.37      5.26 o
   7   3   4      472.32      453.62      8.11 o
   9   3   4       37.11       33.65      7.94 o
  11   3   4       19.06       21.45     14.84 o
  13   3   4       69.25       73.27     23.35 o
 -14   4   4        8.66       16.18     26.22 o
 -12   4   4        0.81       -1.13     20.31 o
 -10   4   4       30.37       24.76     13.64 o
  -8   4   4       14.84       17.24      8.62 o
  -6   4   4       22.46       21.55      3.54 o
  -4   4   4       20.35       25.46      4.01 o
  -2   4   4     3639.55     3995.15     60.49 o
   0   4   4      251.46      249.46      5.80 o
   2   4   4     3290.64     3529.28     28.71 o
   4   4   4      454.49      469.33      6.47 o
   6   4   4      151.55      150.70      6.19 o
   8   4   4      185.25      171.23      9.72 o
  10   4   4       29.70       31.08     10.60 o
  12   4   4       16.80       19.58     19.57 o
  14   4   4        4.16       -3.65     24.03 o
 -13   5   4      201.92      228.61     33.29 o
 -11   5   4       71.58       91.21     17.49 o
  -9   5   4      513.32      489.75     25.37 o
  -7   5   4     2786.09     2652.07     27.26 o
  -5   5   4      619.66      666.78      9.93 o
  -3   5   4     8416.84     8540.99    130.87 o
  -1   5   4       38.97       30.15      3.46 o
   1   5   4     2575.79     2505.39     33.20 o
   3   5   4     4401.00     4512.32     19.98 o
   5   5   4      232.15      229.06      6.68 o
   7   5   4      194.85      206.79      8.54 o
   9   5   4      352.40      355.17     16.59 o
  11   5   4       32.49       41.20     15.74 o
  13   5   4       19.21       46.74     22.48 o
 -14   6   4       40.97       65.12     29.84 o
 -12   6   4       35.81       57.15     23.29 o
 -10   6   4       69.50       83.57     16.57 o
  -8   6   4      845.93      745.66     26.57 o
  -6   6   4      965.66      955.87     12.58 o
  -4   6   4      396.94      324.85      7.61 o
  -2   6   4     1181.53     1127.79     20.13 o
   0   6   4     1812.12     2204.95     19.22 o
   2   6   4      101.79      118.53      4.63 o
   4   6   4     1556.89     1541.27     14.13 o
   6   6   4      161.56      166.27      6.53 o
   8   6   4       55.35       57.90      9.03 o
  10   6   4       53.95       57.88     11.76 o
  12   6   4       14.03       27.27     20.25 o
  14   6   4       18.95       30.50     24.54 o
 -13   7   4       48.42       59.96     26.95 o
 -11   7   4      131.87      125.36     24.38 o
  -9   7   4      161.40      174.66     18.73 o
  -7   7   4      265.10      272.66     15.60 o
  -5   7   4      754.22      680.16     10.07 o
  -3   7   4     1100.13     1121.63     15.74 o
  -1   7   4     1514.69     1546.05     19.84 o
   1   7   4     1864.91     1994.18     14.70 o
   3   7   4      384.22      390.09      7.10 o
   5   7   4       12.27       15.10      4.50 o
   7   7   4      468.51      445.49     14.82 o
   9   7   4       16.21       15.69      9.60 o
  11   7   4       48.12       48.51     18.93 o
  13   7   4        5.23        6.90     22.27 o
 -12   8   4      233.41      247.87     32.95 o
 -10   8   4      252.49      247.37     22.98 o
  -8   8   4      460.99      440.22     23.70 o
  -6   8   4     3646.67     3204.34     37.94 o
  -4   8   4     1337.89     1349.98     25.62 o
  -2   8   4        9.60        9.89      4.45 o
   0   8   4     3349.30     3198.80     45.38 o
   2   8   4      540.56      525.46      8.81 o
   4   8   4       17.95       24.51      4.08 o
   6   8   4      655.13      643.84     15.78 o
   8   8   4       21.76       21.03      9.03 o
  10   8   4      182.15      185.72     20.63 o
  12   8   4       49.55       46.66     21.74 o
 -13   9   4        3.69       -2.59     25.87 o
 -11   9   4       23.92       43.70     22.83 o
  -9   9   4        3.21       14.95     13.58 o
  -7   9   4       64.89       48.15     10.90 o
  -5   9   4       41.70       47.21      7.49 o
  -3   9   4       16.76        6.81      4.88 o
  -1   9   4      737.22      799.73     11.27 o
   1   9   4       73.58       79.57      6.07 o
   3   9   4      319.26      295.49      8.25 o
   5   9   4       50.87       47.53      6.84 o
   7   9   4       10.48       13.65      8.38 o
   9   9   4        0.96       -5.96     10.52 o
  11   9   4        1.18       19.60     19.26 o
  13   9   4        1.94       10.43     23.14 o
 -12  10   4       69.15       94.68     28.65 o
 -10  10   4      755.44      716.30     40.91 o
  -8  10   4      189.72      173.26     19.07 o
  -6  10   4      829.00      748.33     22.72 o
  -4  10   4     1708.46     1470.88     27.17 o
  -2  10   4      491.02      490.26     13.92 o
   0  10   4     3581.12     3538.09     46.29 o
   2  10   4       63.13       69.17      5.77 o
   4  10   4      570.22      621.22     13.82 o
   6  10   4      231.07      222.95     13.83 o
   8  10   4       93.29      105.69     13.36 o
  10  10   4       99.82      114.01     20.41 o
  12  10   4       47.48       47.78     22.64 o
 -13  11   4       10.30       11.17     28.33 o
 -11  11   4       69.36       39.85     24.88 o
  -9  11   4      105.73       70.49     17.24 o
  -7  11   4      144.65      148.77     15.27 o
  -5  11   4      840.28      735.74     22.02 o
  -3  11   4       92.31       90.83      6.60 o
  -1  11   4      217.62      224.26     10.35 o
   1  11   4      485.75      475.95     11.95 o
   3  11   4       60.29       66.95      6.79 o
   5  11   4      149.50      154.08      9.74 o
   7  11   4       90.53      105.97     11.76 o
   9  11   4       30.70       28.87     17.29 o
  11  11   4        7.43       14.36     20.52 o
 -12  12   4       31.89       25.75     26.53 o
 -10  12   4       73.13       74.79     24.48 o
  -8  12   4      273.90      287.50     24.03 o
  -6  12   4       36.33       38.70     11.49 o
  -4  12   4       55.33       65.79      9.69 o
  -2  12   4     1769.03     1633.65     23.10 o
   0  12   4       17.60       16.42      6.24 o
   2  12   4      133.15      142.00      9.54 o
   4  12   4       20.93       17.84      8.42 o
   6  12   4       30.14       29.40     13.66 o
   8  12   4       81.73       86.22     18.08 o
  10  12   4       27.14       42.26     20.24 o
  12  12   4       12.21       39.28     23.75 o
 -11  13   4       49.84       37.69     25.86 o
  -9  13   4      432.75      510.96     39.83 o
  -7  13   4      215.45      200.37     18.25 o
  -5  13   4       34.80       35.58     11.07 o
  -3  13   4     2255.96     2064.27     29.02 o
  -1  13   4      654.30      652.84     19.34 o
   1  13   4      158.29      182.47     12.30 o
   3  13   4      593.69      630.62     18.55 o
   5  13   4      110.43      114.96     13.08 o
   7  13   4      234.18      232.48     19.08 o
   9  13   4       59.03       55.40     20.14 o
  11  13   4       26.01       52.91     22.97 o
 -10  14   4        0.02        8.33     22.99 o
  -8  14   4        6.29       18.84     15.83 o
  -6  14   4        0.82        5.61     11.62 o
  -4  14   4       17.89        9.99     10.26 o
  -2  14   4      150.57      138.34     11.54 o
   0  14   4       37.51       23.67     11.53 o
   2  14   4       20.56       15.91      7.84 o
   4  14   4        0.44       -2.58      9.70 o
   6  14   4       21.70       17.67     15.57 o
   8  14   4        0.26        3.57     17.69 o
  10  14   4       19.76       27.63     21.29 o
 -11  15   4       34.85       33.39     28.13 o
  -9  15   4       50.53       45.50     24.28 o
  -7  15   4      300.63      336.70     23.03 o
  -5  15   4       59.04       48.98     12.98 o
  -3  15   4      566.67      537.31     22.01 o
  -1  15   4      551.40      512.68     24.86 o
   1  15   4      358.62      343.81     18.79 o
   3  15   4      331.41      324.44     22.48 o
   5  15   4       33.27       41.62     16.43 o
   7  15   4      164.66      173.27     20.02 o
   9  15   4       71.17       64.50     26.76 o
  11  15   4       22.71       44.80     30.37 o
 -10  16   4       43.76       29.98     26.37 o
  -8  16   4       47.78       37.30     23.89 o
  -6  16   4       39.05       46.08     14.66 o
  -4  16   4       93.13       81.01     16.90 o
  -2  16   4      250.20      244.48     21.61 o
   0  16   4      315.78      329.50     23.82 o
   2  16   4       24.71       21.79     12.79 o
   4  16   4       76.10       81.50     20.77 o
   6  16   4      110.03      100.92     24.49 o
   8  16   4        0.61        6.66     23.72 o
  10  16   4       29.92       23.49     28.54 o
  -9  17   4        1.75       -9.06     23.89 o
  -7  17   4        1.64       -9.55     20.75 o
  -5  17   4      199.17      206.40     23.49 o
  -3  17   4        2.69       -0.93     18.11 o
  -1  17   4       48.14       64.12     16.35 o
   1  17   4      311.34      313.92     24.29 o
   3  17   4       26.39       22.79     21.96 o
   5  17   4       57.02       42.58     21.87 o
   7  17   4       16.93       19.19     23.91 o
   9  17   4       21.49       37.28     29.16 o
  -8  18   4       12.54       11.56     25.22 o
  -6  18   4      215.91      238.96     26.80 o
  -4  18   4      115.81      102.05     25.48 o
  -2  18   4       89.70       90.60     23.78 o
   0  18   4      519.54      505.15     30.09 o
   2  18   4      134.07      141.06     24.65 o
   4  18   4      136.15      143.65     26.46 o
   6  18   4       15.98        8.71     22.96 o
   8  18   4       62.16       77.55     30.23 o
  -7  19   4        0.73       21.96     34.63 o
  -5  19   4       50.79       87.36     26.93 o
  -3  19   4        4.36        3.42     21.09 o
  -1  19   4        4.80        9.36     20.29 o
   1  19   4        2.37        6.14     19.70 o
   3  19   4       16.27        4.78     20.15 o
   5  19   4        0.51        5.20     22.76 o
   7  19   4       16.33       33.25     27.94 o
  -8  20   4       11.40       15.77     37.44 o
  -6  20   4       33.20       20.97     25.68 o
  -4  20   4       94.90       93.87     28.27 o
  -2  20   4       60.82       68.21     25.04 o
   0  20   4      130.68      124.99     33.22 o
   2  20   4      167.38      177.93     24.41 o
   4  20   4       35.15       38.25     24.68 o
   6  20   4       77.35       98.69     30.56 o
  -5  21   4       21.15       29.84     27.47 o
  -3  21   4       81.23       83.44     28.50 o
  -1  21   4        9.38       -1.89     23.39 o
   1  21   4       49.28       45.89     24.51 o
   3  21   4       55.92       41.94     24.58 o
   5  21   4       15.28       27.51     29.84 o
  -4  22   4        1.27       33.14     27.04 o
  -2  22   4       41.99       26.85     26.87 o
   0  22   4       16.18        9.38     25.07 o
   2  22   4        1.81       23.37     34.91 o
   4  22   4       77.81       98.02     29.96 o
  -3  23   4       57.43       67.08     30.95 o
  -1  23   4       58.19       38.97     28.75 o
   1  23   4       33.88       44.76     38.29 o
   3  23   4       11.64       27.31     38.57 o
 -13   1   5        8.40        4.02     22.57 o
 -11   1   5      206.80      257.55     33.43 o
  -9   1   5      436.84      414.87     19.55 o
  -7   1   5      859.84      901.19     13.00 o
  -5   1   5     5293.09     5278.31     34.18 o
  -3   1   5     5561.24     5487.61     29.02 o
  -1   1   5    18640.45    19997.38    145.95 o
   1   1   5     5494.17     6027.33     51.49 o
   3   1   5      164.80      204.82      4.00 o
   5   1   5      866.87      774.99      8.90 o
   7   1   5      241.31      223.33      7.78 o
   9   1   5       10.17       15.70      7.01 o
  11   1   5        2.51        0.32     13.98 o
  13   1   5        0.43        2.30     17.99 o
 -14   2   5       22.96       36.52     26.76 o
 -12   2   5       21.46       25.03     21.29 o
 -10   2   5      270.62      282.96     32.06 o
  -8   2   5      521.35      523.75     19.46 o
  -6   2   5      405.34      392.02      8.82 o
  -4   2   5     3415.38     3464.99     40.57 o
  -2   2   5     7748.65     7939.28     62.56 o
   0   2   5     1386.99     1544.34     15.28 o
   2   2   5     1605.01     1405.70     10.27 o
   4   2   5      182.10      206.35      5.23 o
   6   2   5      818.48      775.35      9.62 o
   8   2   5      367.55      334.55     10.20 o
  10   2   5        1.38       -7.91      7.91 o
  12   2   5        1.48       -5.01     15.89 o
  14   2   5        8.76       22.92     23.39 o
 -13   3   5       14.25       14.65     23.59 o
 -11   3   5       27.48       25.70     15.01 o
  -9   3   5       10.16       22.70     10.03 o
  -7   3   5      369.89      351.31     12.47 o
  -5   3   5     1640.90     1668.75     17.60 o
  -3   3   5      683.43      746.44     15.17 o
  -1   3   5     4648.65     4673.46     48.78 o
   1   3   5       91.40       72.33      2.91 o
   3   3   5      736.55      769.40      8.12 o
   5   3   5      432.03      432.97      7.00 o
   7   3   5      320.44      307.05      8.99 o
   9   3   5        8.03        9.01      7.12 o
  11   3   5        0.96        5.02     10.97 o
  13   3   5        1.34       -4.11     18.21 o
 -14   4   5       66.63       68.33     29.01 o
 -12   4   5      161.75      187.21     29.35 o
 -10   4   5      200.50      184.88     19.77 o
  -8   4   5     1495.09     1499.17     24.93 o
  -6   4   5      554.32      552.21     10.37 o
  -4   4   5     7980.52     8201.42    104.53 o
  -2   4   5    13037.26    12972.68    191.91 o
   2   4   5     2447.08     2193.75     26.84 o
   4   4   5     1691.38     1606.38     14.98 o
   6   4   5      132.14      142.59      5.68 o
   8   4   5      450.12      443.20     12.98 o
  10   4   5       50.35       45.03     10.73 o
  12   4   5       10.41       25.57     16.82 o
  14   4   5        6.60        5.75     27.50 o
 -13   5   5       30.32       40.79     25.65 o
 -11   5   5       39.37       41.91     15.65 o
  -9   5   5       78.02       72.60     15.10 o
  -7   5   5       25.73       23.99      7.30 o
  -5   5   5       75.83       81.23      5.60 o
  -3   5   5      216.54      237.99      7.59 o
  -1   5   5     2307.88     2412.85     35.42 o
   1   5   5      165.77      185.38      5.18 o
   3   5   5      129.90      137.71      4.33 o
   5   5   5      638.98      633.21     10.81 o
   7   5   5       88.93       80.44      6.11 o
   9   5   5      179.32      167.30     12.06 o
  11   5   5        3.39       15.75     11.57 o
  13   5   5        2.03      -15.15     20.81 o
 -14   6   5       10.78        6.02     27.17 o
 -12   6   5      208.34      229.83     31.35 o
 -10   6   5       86.85       81.67     16.82 o
  -8   6   5      393.66      434.98     19.56 o
  -6   6   5     2242.42     2177.42     19.05 o
  -4   6   5     1470.04     1461.93     18.64 o
  -2   6   5     4877.27     4966.65     83.49 o
   0   6   5      297.91      216.44      6.07 o
   2   6   5     4763.14     4899.22     23.77 o
   4   6   5      402.88      401.08      7.28 o
   6   6   5      390.07      392.77      8.82 o
   8   6   5       56.43       59.51      9.07 o
  10   6   5       44.40       46.71     11.45 o
  12   6   5       47.81       39.85     20.32 o
  14   6   5        0.71        9.56     28.11 o
 -13   7   5      134.64      138.43     31.05 o
 -11   7   5      381.54      357.47     34.07 o
  -9   7   5       77.17       92.08     16.35 o
  -7   7   5      859.98      817.23     23.07 o
  -5   7   5     1886.12     1844.01     20.42 o
  -3   7   5     2474.64     2437.25     33.63 o
  -1   7   5     2649.71     2673.32     32.98 o
   1   7   5     1006.01     1058.29     11.49 o
   3   7   5      911.79      929.65     10.21 o
   5   7   5      689.77      649.28     10.25 o
   7   7   5      456.38      448.04     14.65 o
   9   7   5      112.86      112.80     11.93 o
  11   7   5      123.40      112.40     20.46 o
  13   7   5        4.22       14.48     22.10 o
 -12   8   5       12.45       24.65     23.49 o
 -10   8   5       49.67       51.39     16.60 o
  -8   8   5      231.15      214.97     16.69 o
  -6   8   5       12.48       11.00      7.62 o
  -4   8   5      628.29      619.33     12.93 o
  -2   8   5      194.66      224.18      8.74 o
   0   8   5      501.53      518.58     10.31 o
   2   8   5      705.69      751.37      9.69 o
   4   8   5       69.73       80.41      5.11 o
   6   8   5       20.23       23.74      6.43 o
   8   8   5       30.71       36.87      9.45 o
  10   8   5        0.50       -2.23     11.48 o
  12   8   5        6.57        8.68     20.44 o
 -13   9   5       31.82       40.93     27.36 o
 -11   9   5      408.80      473.46     40.50 o
  -9   9   5      386.14      378.14     26.73 o
  -7   9   5      669.64      679.70     23.08 o
  -5   9   5     3380.99     3163.43     33.34 o
  -3   9   5      475.46      474.43     12.81 o
  -1   9   5     3081.25     2908.84     36.98 o
   1   9   5     3710.50     3766.95     24.83 o
   3   9   5      321.95      343.12      8.60 o
   5   9   5     1919.07     1919.45     21.13 o
   7   9   5      197.15      194.73     11.18 o
   9   9   5      188.29      216.29     16.29 o
  11   9   5       92.62      110.40     21.37 o
  13   9   5       11.96       22.94     27.06 o
 -12  10   5       24.74       30.61     25.38 o
 -10  10   5       95.89      144.91     26.67 o
  -8  10   5       29.67       18.56     11.86 o
  -6  10   5       55.48       58.60     11.32 o
  -4  10   5     1980.70     1801.72     30.41 o
  -2  10   5       89.93      107.94      7.50 o
   0  10   5      289.57      286.24     10.80 o
   2  10   5      235.73      239.65      8.72 o
   4  10   5       25.07       25.16      6.28 o
   6  10   5       11.72       19.02      8.64 o
   8  10   5       26.80       29.71     11.23 o
  10  10   5        1.47       10.33     17.73 o
  12  10   5        0.24      -12.85     20.86 o
 -13  11   5       18.28       16.77     27.73 o
 -11  11   5       20.05       12.19     22.89 o
  -9  11   5      700.90      787.28     35.41 o
  -7  11   5      304.29      289.37     19.17 o
  -5  11   5      329.44      345.03     18.16 o
  -3  11   5      447.75      441.01     13.96 o
  -1  11   5     1054.85     1025.80     17.50 o
   1  11   5      657.99      682.83     12.81 o
   3  11   5     1318.98     1336.35     20.06 o
   5  11   5      368.67      395.50     20.98 o
   7  11   5      183.76      167.61     13.06 o
   9  11   5      188.84      199.06     21.54 o
  11  11   5       11.80        0.65     20.37 o
 -12  12   5       12.87       12.11     26.28 o
 -10  12   5      203.89      211.96     31.05 o
  -8  12   5      711.73      753.94     45.19 o
  -6  12   5      428.42      375.35     20.62 o
  -4  12   5      843.86      813.44     20.52 o
  -2  12   5     2101.26     1948.57     24.41 o
   0  12   5      624.27      607.82     17.04 o
   2  12   5      909.31      898.28     18.08 o
   4  12   5      386.32      375.83     15.36 o
   6  12   5       80.96       93.81     12.40 o
   8  12   5      105.11      104.51     18.95 o
  10  12   5        9.21       10.67     19.45 o
  12  12   5        0.70       11.17     22.76 o
 -11  13   5       32.22       28.40     25.93 o
  -9  13   5       24.06       37.65     22.79 o
  -7  13   5      198.14      254.44     19.80 o
  -5  13   5        3.03        3.00      9.99 o
  -3  13   5       62.13       39.08      9.25 o
  -1  13   5       54.72       53.11      9.85 o
   1  13   5       88.96       95.15      9.30 o
   3  13   5       63.12       64.25      8.82 o
   5  13   5      195.91      201.32     15.21 o
   7  13   5       51.29       47.22     16.86 o
   9  13   5       10.66        3.10     18.61 o
  11  13   5       37.08       31.73     22.43 o
 -10  14   5       57.08       60.86     25.93 o
  -8  14   5      758.81      855.00     44.89 o
  -6  14   5      436.55      457.43     24.13 o
  -4  14   5      500.22      481.54     22.06 o
  -2  14   5     1228.19     1143.72     27.88 o
   0  14   5      513.58      489.21     23.32 o
   2  14   5     1322.50     1294.40     22.97 o
   4  14   5      267.41      240.37     18.54 o
   6  14   5      125.97      128.68     19.60 o
   8  14   5      128.11      101.43     21.13 o
  10  14   5        1.00      -10.33     20.37 o
 -11  15   5       17.02       -3.74     26.46 o
  -9  15   5        1.25        2.55     21.98 o
  -7  15   5      519.84      530.00     27.69 o
  -5  15   5        2.03       -5.41     11.51 o
  -3  15   5      185.47      155.54     15.16 o
  -1  15   5      483.59      439.99     23.90 o
   1  15   5       93.17       91.38     12.82 o
   3  15   5        1.03        0.24     12.09 o
   5  15   5        1.83       16.03     15.48 o
   7  15   5        5.43       17.63     16.12 o
   9  15   5       23.08       22.82     21.23 o
  11  15   5        0.23       -8.85     28.14 o
 -10  16   5       35.59       56.65     28.13 o
  -8  16   5       26.79       40.93     23.98 o
  -6  16   5      357.25      426.43     26.30 o
  -4  16   5      238.74      225.90     27.96 o
  -2  16   5       59.73       72.33     16.20 o
   0  16   5      426.04      467.42     26.62 o
   2  16   5      289.93      294.03     18.90 o
   4  16   5      170.19      149.73     24.34 o
   6  16   5      158.85      163.87     27.71 o
   8  16   5        0.46      -16.87     23.27 o
  10  16   5       33.10       32.79     29.35 o
  -9  17   5       78.79       59.40     27.36 o
  -7  17   5       96.33      103.45     21.99 o
  -5  17   5      799.00      770.79     44.69 o
  -3  17   5       50.49       42.10     20.60 o
  -1  17   5      445.44      445.32     27.79 o
   1  17   5      417.94      364.88     26.01 o
   3  17   5       62.35       50.96     29.00 o
   5  17   5      129.57      146.38     26.66 o
   7  17   5        2.23       -0.10     23.56 o
   9  17   5        1.01       -1.52     27.84 o
  -8  18   5        4.05       34.26     26.17 o
  -6  18   5       24.74       40.70     24.26 o
  -4  18   5       47.46       87.97     25.44 o
  -2  18   5       18.66       31.67     20.50 o
   0  18   5       22.40       36.10     16.32 o
   2  18   5       73.25       71.63     22.39 o
   4  18   5       40.13       28.19     22.09 o
   6  18   5        1.32        3.73     23.45 o
   8  18   5       34.87       33.99     28.12 o
  -7  19   5       90.48       69.54     39.13 o
  -5  19   5      193.65      239.63     34.13 o
  -3  19   5      282.75      283.45     33.96 o
  -1  19   5      104.82      106.86     25.18 o
   1  19   5      175.91      156.18     26.66 o
   3  19   5      210.61      193.68     29.59 o
   5  19   5       56.94       49.01     25.68 o
   7  19   5        1.00       10.07     27.22 o
  -6  20   5        8.84       -6.88     24.48 o
  -4  20   5      173.60      193.44     32.75 o
  -2  20   5        5.05       20.25     23.07 o
   0  20   5        1.49        9.01     22.09 o
   2  20   5       62.89       44.34     23.58 o
   4  20   5       51.96       61.86     25.95 o
   6  20   5       25.70       44.10     28.30 o
  -5  21   5       16.52       24.68     27.16 o
  -3  21   5       47.94       55.52     27.15 o
  -1  21   5       82.48       78.90     27.84 o
   1  21   5       23.88       19.14     32.38 o
   3  21   5       40.47       34.17     25.58 o
   5  21   5        8.03       22.74     27.13 o
  -4  22   5       42.07       39.56     28.55 o
  -2  22   5      130.04      131.24     32.14 o
   0  22   5        6.66        0.25     24.37 o
   2  22   5      130.60      133.16     43.64 o
   4  22   5        9.91       -1.97     26.68 o
  -3  23   5        8.89       11.06     27.33 o
  -1  23   5       13.11       14.32     26.76 o
   1  23   5        1.73       11.54     37.16 o
   3  23   5       19.38       39.41     40.54 o
 -14   0   6       24.32       18.58     37.16 o
 -12   0   6      120.29      123.03     36.60 o
 -10   0   6      556.97      629.34     36.23 o
  -8   0   6     2215.92     2220.71     38.36 o
  -6   0   6     6114.09     6231.23     72.82 o
  -4   0   6     6544.91     6341.98     60.06 o
  -2   0   6     3291.76     3217.61     18.60 o
   0   0   6    49189.54    52519.41    438.71 o
   2   0   6     6549.02     6984.56    118.42 o
   4   0   6     1316.88     1189.75     35.19 o
   6   0   6      930.33      829.16     14.30 o
   8   0   6      285.37      270.04     15.02 o
  10   0   6      254.39      243.64     17.73 o
  12   0   6       46.58       47.98     23.59 o
  14   0   6        9.74       13.75     27.91 o
 -13   1   6        4.22       37.74     24.17 o
 -11   1   6        9.59       24.52     12.60 o
  -9   1   6       12.18        9.40     10.06 o
  -7   1   6     1154.11     1204.66     16.86 o
  -5   1   6      143.77      128.49      6.66 o
  -3   1   6      317.40      373.35      7.50 o
  -1   1   6    11290.32    12120.41     50.45 o
   1   1   6      216.18      221.57      3.24 o
   3   1   6     1956.05     2105.45     38.85 o
   5   1   6        6.58       11.15      4.36 o
   7   1   6      173.84      157.35      7.45 o
   9   1   6       15.13        8.93      6.72 o
  11   1   6       14.08       19.91     11.20 o
  13   1   6        0.05       -5.52     17.07 o
 -14   2   6        9.46       14.42     26.08 o
 -12   2   6       79.46      113.90     26.17 o
 -10   2   6      614.21      625.19     24.75 o
  -8   2   6      880.18      887.99     20.70 o
  -6   2   6     4528.81     4481.07     35.22 o
  -4   2   6     1711.98     1668.41     19.18 o
  -2   2   6    13350.82    13824.97    111.26 o
   0   2   6    11661.98    11906.28    101.68 o
   2   2   6     1399.21     1381.81     16.62 o
   4   2   6     3260.00     3201.54     40.15 o
   6   2   6      344.44      331.01      6.39 o
   8   2   6      101.85      111.10      7.87 o
  10   2   6      196.80      206.91     11.96 o
  12   2   6       28.86       41.88     16.54 o
  14   2   6       16.49       22.45     22.15 o
 -13   3   6       42.47       80.97     26.64 o
 -11   3   6       11.70       14.03     15.31 o
  -9   3   6     1144.85     1175.72     27.95 o
  -7   3   6     1201.92     1109.67     18.87 o
  -5   3   6     1048.46     1115.68     16.00 o
  -3   3   6     9002.59     9240.98    102.38 o
  -1   3   6     1196.43     1162.17     11.45 o
   1   3   6    23825.03    25404.42    308.92 o
   3   3   6     3907.91     3984.94     40.56 o
   5   3   6      446.83      459.21      7.46 o
   7   3   6      310.82      324.30      8.02 o
   9   3   6      260.30      247.34     11.61 o
  11   3   6       30.54       39.22     11.66 o
  13   3   6        7.76        6.64     17.71 o
 -14   4   6        0.60        2.88     25.57 o
 -12   4   6       42.82       53.21     24.09 o
 -10   4   6      183.34      170.03     20.04 o
  -8   4   6       53.07       59.18      9.55 o
  -6   4   6       64.71       52.54      5.88 o
  -4   4   6     5305.25     5476.77     68.71 o
  -2   4   6      125.88      122.58      5.23 o
   0   4   6        8.95       25.70      2.66 o
   2   4   6      178.65      146.46      4.27 o
   4   4   6      119.82      119.89      6.08 o
   6   4   6       67.60       73.29      4.58 o
   8   4   6       45.15       56.13      7.26 o
  10   4   6        0.44        2.77      9.66 o
  12   4   6       29.86       27.90     16.58 o
  14   4   6        7.81       25.64     27.76 o
 -13   5   6       22.50       24.39     24.74 o
 -11   5   6      203.52      189.24     23.09 o
  -9   5   6      628.94      608.58     28.03 o
  -7   5   6     1168.65     1192.05     19.75 o
  -5   5   6     1526.77     1540.35     18.65 o
  -3   5   6     9216.01     9288.08    112.50 o
  -1   5   6     7972.24     8261.22    109.09 o
   1   5   6     2882.01     2929.76     42.49 o
   3   5   6    10098.88    10364.98     83.35 o
   5   5   6      618.03      613.12      9.00 o
   7   5   6      731.48      743.47     13.41 o
   9   5   6      110.96      112.42     10.78 o
  11   5   6       50.21       54.76     12.38 o
  13   5   6       32.97       49.04     26.03 o
 -14   6   6        6.00       16.70     27.47 o
 -12   6   6        5.76        0.23     21.47 o
 -10   6   6       42.91       55.22     16.31 o
  -8   6   6       40.55       41.69     11.16 o
  -6   6   6       10.80       12.69      5.28 o
  -4   6   6      698.63      791.68     13.46 o
  -2   6   6       92.51      103.42      5.62 o
   0   6   6     2661.44     2852.15     42.07 o
   2   6   6     2176.52     2404.48     24.64 o
   4   6   6      624.89      583.58      8.02 o
   6   6   6       12.07        8.85      3.68 o
   8   6   6       29.66       53.16      8.78 o
  10   6   6        2.32       -1.45     10.02 o
  12   6   6        0.44       -5.79     18.65 o
 -13   7   6       15.51       12.78     24.98 o
 -11   7   6       73.67       77.63     23.76 o
  -9   7   6       87.20       87.80     16.53 o
  -7   7   6      394.70      365.90     17.94 o
  -5   7   6     1348.87     1390.95     18.95 o
  -3   7   6     3426.61     3388.38     45.76 o
  -1   7   6      593.22      635.10     10.91 o
   1   7   6     2861.04     2826.21     27.12 o
   3   7   6     1094.98     1167.09     11.22 o
   5   7   6      725.81      736.18     10.43 o
   7   7   6      606.70      587.91     15.43 o
   9   7   6       26.60       27.39      9.97 o
  11   7   6       35.49       44.92     13.76 o
  13   7   6        8.71       20.66     26.29 o
 -12   8   6       38.50       34.09     24.20 o
 -10   8   6      223.72      236.51     23.83 o
  -8   8   6        4.46        2.12     10.25 o
  -6   8   6     1410.53     1507.19     28.00 o
  -4   8   6      585.50      562.12     12.73 o
  -2   8   6     2938.77     3008.65     47.16 o
   0   8   6     5004.79     5120.27     61.65 o
   2   8   6     1744.66     1763.77     13.78 o
   4   8   6     1448.44     1542.30     13.87 o
   6   8   6      966.26      936.29     17.46 o
   8   8   6       12.04       14.47      8.90 o
  10   8   6       27.41       27.71     12.26 o
  12   8   6       13.17       17.96     24.76 o
 -13   9   6       26.75       43.07     27.77 o
 -11   9   6       68.11      103.36     26.57 o
  -9   9   6        0.97       -1.29     14.13 o
  -7   9   6       68.60       56.94     11.84 o
  -5   9   6        0.15        8.39      6.79 o
  -3   9   6        5.28        7.13      5.04 o
  -1   9   6       94.36      107.93      5.81 o
   1   9   6       17.50       17.04      4.67 o
   3   9   6       48.72       39.55      4.78 o
   5   9   6      294.13      293.92     11.56 o
   7   9   6       14.90       15.75      7.84 o
   9   9   6       47.80       52.06     12.33 o
  11   9   6        0.98        4.75     18.79 o
  13   9   6        0.22       -5.21     26.25 o
 -12  10   6        8.69       16.50     25.35 o
 -10  10   6       24.97        5.83     20.80 o
  -8  10   6      168.40      188.33     19.79 o
  -6  10   6      544.59      510.12     21.12 o
  -4  10   6     1307.60     1363.56     23.00 o
  -2  10   6      908.00      887.93     18.57 o
   0  10   6     3866.83     3821.11     39.72 o
   2  10   6      397.37      420.45     10.38 o
   4  10   6     1878.97     1925.36     20.40 o
   6  10   6      430.71      416.23     16.43 o
   8  10   6       99.57       90.53     12.95 o
  10  10   6       77.00      109.94     20.29 o
  12  10   6        3.28        2.81     25.09 o
 -11  11   6        2.83      -21.87     21.87 o
  -9  11   6      306.86      319.88     26.38 o
  -7  11   6       94.50      123.20     15.16 o
  -5  11   6      212.41      216.54     14.02 o
  -3  11   6      730.38      747.47     18.56 o
  -1  11   6      627.22      618.76     16.75 o
   1  11   6      777.31      724.67     14.45 o
   3  11   6      115.40      125.51      8.87 o
   5  11   6      307.64      320.97     14.77 o
   7  11   6        4.39       10.99     10.35 o
   9  11   6        8.58       14.39     16.81 o
  11  11   6        1.81        2.97     19.84 o
 -12  12   6        4.16        2.96     25.77 o
 -10  12   6        0.94        3.91     22.37 o
  -8  12   6        8.45        3.35     12.98 o
  -6  12   6      130.75      112.82     14.62 o
  -4  12   6       62.66       67.69     10.24 o
  -2  12   6      441.23      465.10     18.64 o
   0  12   6      126.33      148.73     11.17 o
   2  12   6      328.04      344.91     13.77 o
   4  12   6      196.39      192.52     13.56 o
   6  12   6      163.30      158.99     14.26 o
   8  12   6      127.70      134.43     19.37 o
  10  12   6        1.76      -12.38     18.78 o
  12  12   6        0.18       -8.63     26.11 o
 -11  13   6       13.62        8.38     24.82 o
  -9  13   6       52.25       45.47     22.98 o
  -7  13   6      773.51      775.59     28.95 o
  -5  13   6      236.25      225.75     17.41 o
  -3  13   6     1220.21     1194.60     24.31 o
  -1  13   6      965.91      949.59     28.11 o
   1  13   6      325.88      318.53     13.60 o
   3  13   6     1325.87     1265.09     24.28 o
   5  13   6        7.83       10.32     10.27 o
   7  13   6      201.02      192.43     21.00 o
   9  13   6       56.44       43.51     19.93 o
  11  13   6        2.99        9.06     21.46 o
 -10  14   6        5.67        1.00     23.67 o
  -8  14   6      220.44      259.56     32.34 o
  -6  14   6       53.15       57.54     14.25 o
  -4  14   6        1.68       -1.55      9.27 o
  -2  14   6      168.79      164.13     14.42 o
   0  14   6       64.24       54.77     13.10 o
   2  14   6       13.44       20.92      8.35 o
   4  14   6        2.03       -1.35     11.70 o
   6  14   6        3.20       -0.91     15.45 o
   8  14   6        0.22       -5.26     17.52 o
  10  14   6        0.97        8.24     21.41 o
 -11  15   6       27.65       17.12     26.93 o
  -9  15   6       72.82       51.73     25.37 o
  -7  15   6       40.59       39.28     15.34 o
  -5  15   6      489.75      524.59     25.47 o
  -3  15   6      598.57      565.80     23.59 o
  -1  15   6       61.42       78.80     15.23 o
   1  15   6      692.90      650.24     23.68 o
   3  15   6       68.55       62.51     12.80 o
   5  15   6      123.82      102.83     18.99 o
   7  15   6      200.98      207.52     24.04 o
   9  15   6        0.76       -1.03     20.21 o
 -10  16   6       50.21       66.16     28.87 o
  -8  16   6       10.74        5.42     21.87 o
  -6  16   6      734.02      767.92     35.29 o
  -4  16   6      237.26      256.55     36.88 o
  -2  16   6      290.44      285.26     23.35 o
   0  16   6      401.00      431.40     25.68 o
   2  16   6      204.50      204.51     25.11 o
   4  16   6       31.12       20.55     19.31 o
   6  16   6       67.17       64.96     20.41 o
   8  16   6       30.98       30.68     21.45 o
  10  16   6        0.72      -18.12     28.12 o
  -9  17   6        3.91       -4.37     24.17 o
  -7  17   6        4.47       10.53     22.80 o
  -5  17   6        3.02       23.52     21.70 o
  -3  17   6       64.84      111.62     24.08 o
  -1  17   6       27.79       20.72     14.93 o
   1  17   6       21.00       20.49     14.50 o
   3  17   6       33.11       27.03     28.15 o
   5  17   6       64.67       78.48     24.98 o
   7  17   6        2.09      -12.19     23.60 o
   9  17   6        2.88        8.51     27.59 o
  -8  18   6       70.99       81.08     40.26 o
  -6  18   6       86.84       76.03     26.97 o
  -4  18   6      840.37      948.56     48.86 o
  -2  18   6      161.69      171.87     27.67 o
   0  18   6      377.60      405.79     28.59 o
   2  18   6       40.18       16.05     27.31 o
   4  18   6      189.64      196.42     29.59 o
   6  18   6      146.32      169.50     30.95 o
   8  18   6        0.84       12.37     27.80 o
  -7  19   6        0.07       13.51     25.97 o
  -5  19   6      117.68       93.91     28.36 o
  -3  19   6       72.64       73.42     25.58 o
  -1  19   6       35.98       49.66     22.99 o
   1  19   6       34.33       55.12     18.01 o
   3  19   6       22.87       18.42     22.09 o
   5  19   6       45.03       64.08     26.60 o
   7  19   6        0.53        3.23     27.29 o
  -6  20   6      133.02      112.48     31.35 o
  -4  20   6        7.35       14.90     24.78 o
  -2  20   6      365.01      446.93     41.09 o
   0  20   6       13.46       18.05     17.33 o
   2  20   6       28.95       47.44     24.28 o
   4  20   6      135.50      146.09     30.33 o
   6  20   6        2.17       19.82     26.92 o
  -5  21   6       31.06       42.22     28.07 o
  -3  21   6      336.62      394.40     41.30 o
  -1  21   6      113.08      119.73     29.44 o
   1  21   6       17.47       -0.28     31.25 o
   3  21   6      175.06      200.21     32.72 o
   5  21   6       44.98       34.68     29.05 o
  -4  22   6       10.91       30.60     27.96 o
  -2  22   6       37.05       49.97     27.25 o
   0  22   6       43.86       41.10     38.85 o
   2  22   6        5.52        8.31     24.88 o
   4  22   6       15.30       15.48     27.85 o
  -1  23   6       90.90      108.80     31.82 o
   1  23   6      110.97      108.11     44.76 o
 -13   1   7       45.96       57.55     25.82 o
 -11   1   7      214.42      245.58     19.71 o
  -9   1   7       23.15       21.66     10.91 o
  -7   1   7     1190.00     1246.19     21.81 o
  -5   1   7     6748.81     6674.76     41.74 o
  -3   1   7       96.90       85.57      4.01 o
  -1   1   7     3537.94     3591.77     13.66 o
   1   1   7     6235.18     6646.97     27.56 o
   3   1   7     2383.61     2471.52     35.10 o
   5   1   7     4808.20     4587.32     69.04 o
   7   1   7      805.74      735.04     11.34 o
   9   1   7      279.59      277.16     11.87 o
  11   1   7      138.54      131.26     11.86 o
  13   1   7       17.70       14.76     19.27 o
 -14   2   7        9.86       20.49     26.38 o
 -12   2   7       39.72       40.06     23.08 o
 -10   2   7        1.26       -3.52     11.07 o
  -8   2   7       14.41       16.21      7.63 o
  -6   2   7     3098.44     3089.85     25.66 o
  -4   2   7     1869.68     1843.54     14.14 o
  -2   2   7      259.82      200.40      4.94 o
   0   2   7     2716.90     3073.79     16.20 o
   2   2   7     5567.87     5715.65     45.34 o
   4   2   7     1448.41     1501.53     20.40 o
   6   2   7      785.93      769.30     12.15 o
   8   2   7      208.02      192.54      9.27 o
  10   2   7       18.17       15.45      8.31 o
  12   2   7       21.91       14.78     12.80 o
  14   2   7        0.25        9.86     23.11 o
 -13   3   7        9.48       16.30     24.78 o
 -11   3   7       21.63       26.25     16.48 o
  -9   3   7      554.21      539.12     22.72 o
  -7   3   7      169.83      167.14     10.47 o
  -5   3   7       22.28       22.43      5.38 o
  -3   3   7     2361.80     2362.79     17.51 o
  -1   3   7     1833.70     1921.68     20.05 o
   1   3   7      279.30      290.61      4.61 o
   3   3   7     2225.68     2293.51     18.18 o
   5   3   7      759.91      740.18     10.91 o
   7   3   7      156.28      147.92      6.11 o
   9   3   7      255.05      264.60     12.16 o
  11   3   7       22.20       19.74     11.06 o
  13   3   7       15.16       25.24     20.31 o
 -14   4   7       25.70       52.50     28.06 o
 -12   4   7        5.17       -2.25     21.38 o
 -10   4   7       25.21       33.02     15.26 o
  -8   4   7     1812.66     1802.31     32.18 o
  -6   4   7       55.96       62.38      6.89 o
  -4   4   7     7550.82     7531.75    124.91 o
  -2   4   7     6438.56     6625.19     85.87 o
   0   4   7      766.54      675.23      9.05 o
   2   4   7    10747.09    11143.03    160.97 o
   4   4   7     3520.44     3597.79     25.63 o
   6   4   7     1375.30     1329.94     14.96 o
   8   4   7      398.38      405.71     12.08 o
  10   4   7       84.50       87.33     11.12 o
  12   4   7       12.65        8.81     13.56 o
 -13   5   7        0.37        9.50     24.66 o
 -11   5   7       70.19       41.42     22.25 o
  -9   5   7       19.10       12.99     13.70 o
  -7   5   7      129.55      124.63      9.64 o
  -5   5   7      193.01      206.13      9.33 o
  -3   5   7      577.49      518.91     10.13 o
  -1   5   7      296.95      313.72      6.26 o
   1   5   7        0.26        5.54      2.89 o
   3   5   7     1467.51     1523.59     16.55 o
   5   5   7      189.75      171.32      7.28 o
   7   5   7       16.42       14.22      5.48 o
   9   5   7        0.82        0.26      8.12 o
  11   5   7        5.40        6.68     10.98 o
  13   5   7        2.82       15.52     24.84 o
 -12   6   7        6.42       26.70     23.08 o
 -10   6   7      217.52      195.53     21.46 o
  -8   6   7      466.85      459.77     21.27 o
  -6   6   7      617.61      617.00     14.93 o
  -4   6   7      667.75      676.54     13.16 o
  -2   6   7     9634.11     9496.63    109.69 o
   0   6   7     1352.10     1445.56     21.55 o
   2   6   7     3550.02     3564.93     56.33 o
   4   6   7     2161.73     2090.61     19.47 o
   6   6   7      482.20      497.79      9.69 o
   8   6   7      592.40      556.33     14.55 o
  10   6   7        7.83       10.61     10.11 o
  12   6   7       37.82       36.96     14.64 o
 -13   7   7       20.64       22.62     25.75 o
 -11   7   7       10.05       22.28     21.78 o
  -9   7   7       75.62      101.27     17.36 o
  -7   7   7      287.11      285.80     17.65 o
  -5   7   7      970.18      977.42     18.57 o
  -3   7   7     3097.01     3118.39     45.24 o
  -1   7   7     2673.62     2611.62     35.65 o
   1   7   7     2507.50     2593.34     34.80 o
   3   7   7     1687.91     1680.02     13.12 o
   5   7   7     1820.85     1807.21     14.86 o
   7   7   7      240.37      252.66     11.16 o
   9   7   7       12.85       22.38      9.56 o
  11   7   7        0.79        5.01     12.75 o
  13   7   7        6.00        6.12     25.14 o
 -12   8   7       58.08       51.15     26.31 o
 -10   8   7       15.93       21.22     19.99 o
  -8   8   7       47.01       39.19     12.11 o
  -6   8   7       71.97       78.83     10.22 o
  -4   8   7      738.96      719.64     14.44 o
  -2   8   7       65.47       75.74      6.07 o
   0   8   7     3012.67     3072.17     36.94 o
   2   8   7      574.38      539.14      9.55 o
   4   8   7      198.08      187.78      6.91 o
   6   8   7      471.67      456.70     14.23 o
   8   8   7        0.31        5.82      8.47 o
  10   8   7       49.61       39.96     11.40 o
  12   8   7        5.95       11.66     23.79 o
 -13   9   7        1.74       10.38     26.07 o
 -11   9   7       57.72       49.06     24.45 o
  -9   9   7       40.97       32.42     16.01 o
  -7   9   7      319.35      306.64     18.90 o
  -5   9   7     2410.72     2327.90     30.23 o
  -3   9   7      464.90      457.32     12.32 o
  -1   9   7     7405.82     7513.68     93.29 o
   1   9   7     2912.32     2959.65     29.38 o
   3   9   7     1181.35     1141.72     13.97 o
   5   9   7     1656.77     1666.82     23.29 o
   7   9   7      293.36      279.31     14.70 o
   9   9   7       43.09       43.48     11.99 o
  11   9   7       41.16       36.24     16.12 o
  13   9   7        1.52       18.35     26.19 o
 -12  10   7       11.86       29.08     25.46 o
 -10  10   7       14.10       10.20     20.57 o
  -8  10   7        1.58       -3.92     11.81 o
  -6  10   7        4.05        0.28      8.88 o
  -4  10   7      537.28      550.17     17.10 o
  -2  10   7        5.25        4.08      5.33 o
   0  10   7      390.97      414.10     13.16 o
   2  10   7      238.07      225.68      8.53 o
   4  10   7       24.77       27.45      6.17 o
   6  10   7      558.61      596.67     17.73 o
   8  10   7        0.16       -2.80     10.10 o
  10  10   7        0.12       -3.11     12.30 o
  12  10   7        6.06       18.16     25.12 o
 -11  11   7       41.28       18.20     24.87 o
  -9  11   7        9.86       -4.50     19.71 o
  -7  11   7      207.21      195.53     17.63 o
  -5  11   7      602.95      565.19     19.55 o
  -3  11   7      900.76      913.27     20.37 o
  -1  11   7     1009.98      989.64     20.01 o
   1  11   7     2889.97     2866.05     41.53 o
   3  11   7      367.77      383.89     13.30 o
   5  11   7      335.59      376.67     17.36 o
   7  11   7       24.18       11.98     10.39 o
   9  11   7      136.07      148.14     15.65 o
  11  11   7       12.57        6.08     23.86 o
 -12  12   7       21.93       17.94     26.37 o
 -10  12   7        2.33       -7.06     21.80 o
  -8  12   7      162.51      174.73     19.13 o
  -6  12   7      200.59      209.84     17.86 o
  -4  12   7      413.20      385.37     17.58 o
  -2  12   7      924.27      950.69     24.03 o
   0  12   7      856.48      785.76     17.80 o
   2  12   7     1021.18     1035.32     17.94 o
   4  12   7      807.15      846.74     22.40 o
   6  12   7      103.54      114.11     13.36 o
   8  12   7      182.83      191.49     16.77 o
  10  12   7       59.16       63.07     20.79 o
  12  12   7        6.40       -8.55     26.41 o
 -11  13   7        1.71      -16.74     23.68 o
  -9  13   7       41.43       43.33     23.77 o
  -7  13   7        0.16       -2.98     12.56 o
  -5  13   7       10.79        5.64     11.06 o
  -3  13   7       65.32       63.83     11.94 o
  -1  13   7      565.68      557.30     23.72 o
   1  13   7       68.57       59.16      8.88 o
   3  13   7      390.81      454.79     21.10 o
   5  13   7       65.26       89.80     13.00 o
   7  13   7        0.39        8.48     16.16 o
   9  13   7        9.78       29.98     19.34 o
  11  13   7        2.17        1.04     25.37 o
 -10  14   7       45.94       34.28     26.07 o
  -8  14   7       74.17       50.26     18.96 o
  -6  14   7      143.93      127.62     16.89 o
  -4  14   7      373.84      354.99     20.27 o
  -2  14   7      960.64      901.86     35.31 o
   0  14   7      341.91      338.45     18.39 o
   2  14   7     1737.92     1721.54     32.60 o
   4  14   7      155.62      152.10     17.07 o
   6  14   7       94.76       95.75     18.96 o
   8  14   7      270.47      282.02     25.10 o
  10  14   7       27.73       38.41     21.92 o
 -11  15   7        4.29      -21.82     25.77 o
  -9  15   7        1.82      -22.39     22.39 o
  -7  15   7       60.73       77.63     19.56 o
  -5  15   7       68.18       75.08     17.58 o
  -3  15   7        1.19        0.68     10.96 o
  -1  15   7      291.57      290.85     22.34 o
   1  15   7        2.83        6.78     10.63 o
   3  15   7      540.56      537.28     28.74 o
   5  15   7        5.16        9.55     16.55 o
   7  15   7       42.28       28.23     19.28 o
   9  15   7       65.61       91.61     22.88 o
 -10  16   7       24.92       15.78     26.87 o
  -8  16   7      131.04      136.01     30.90 o
  -6  16   7       10.51       11.72     16.61 o
  -4  16   7      180.80      168.50     26.67 o
  -2  16   7      213.01      205.19     21.49 o
   0  16   7      301.31      301.82     23.46 o
   2  16   7       51.00       51.24     19.01 o
   4  16   7       59.27       60.81     23.20 o
   6  16   7      141.30      135.46     22.99 o
   8  16   7        9.53        5.04     20.66 o
  10  16   7       15.63        8.97     22.88 o
  -9  17   7       47.99       12.95     37.16 o
  -7  17   7       19.45       19.04     23.87 o
  -5  17   7       98.57      106.98     26.56 o
  -3  17   7      251.83      250.69     30.25 o
  -1  17   7      178.71      164.55     20.93 o
   1  17   7      626.22      620.92     37.41 o
   3  17   7       45.15       20.27     28.72 o
   5  17   7      243.97      267.34     31.95 o
   7  17   7      108.00       95.63     29.08 o
   9  17   7       35.34       20.87     29.22 o
  -8  18   7        0.81       16.61     36.88 o
  -6  18   7       30.23       10.67     24.77 o
  -4  18   7       34.35       44.30     23.85 o
  -2  18   7        1.92       -0.66     15.48 o
   0  18   7        0.65       22.05     15.93 o
   2  18   7       12.71       22.48     19.51 o
   4  18   7        2.67       -2.65     21.28 o
   6  18   7        1.79        2.45     25.02 o
   8  18   7        0.23      -27.12     27.12 o
  -7  19   7       38.64       32.76     26.64 o
  -5  19   7       49.04       22.52     24.68 o
  -3  19   7       56.68       57.53     25.38 o
  -1  19   7      467.47      486.12     32.44 o
   1  19   7       42.64       53.73     22.27 o
   3  19   7       66.82       81.87     25.84 o
   5  19   7      215.66      232.39     34.04 o
   7  19   7       27.84       46.37     29.98 o
  -6  20   7        4.18        7.86     25.98 o
  -4  20   7       21.94       -2.54     24.39 o
  -2  20   7      177.12      211.44     33.51 o
   0  20   7      111.57      114.28     26.67 o
   2  20   7       36.83       48.99     35.19 o
   4  20   7       51.13       75.33     28.35 o
   6  20   7       39.39       39.37     29.34 o
  -5  21   7       40.34       31.21     27.97 o
  -3  21   7        2.66       -4.06     24.98 o
  -1  21   7        4.64       29.69     24.98 o
   1  21   7       21.28       36.04     35.19 o
   3  21   7       41.42       51.96     27.33 o
   5  21   7        0.66        0.56     27.89 o
  -4  22   7       46.17       44.46     29.16 o
  -2  22   7      115.61      139.23     32.34 o
   0  22   7       98.27      103.32     41.95 o
   2  22   7       98.16      108.17     30.99 o
   4  22   7       51.40       67.25     30.48 o
  -1  23   7       48.93       52.08     41.38 o
   1  23   7        1.23       13.79     39.13 o
 -14   0   8        1.73       -6.48     36.32 o
 -12   0   8       60.52       65.31     35.75 o
 -10   0   8      461.96      458.27     33.92 o
  -8   0   8     1536.16     1384.09     33.37 o
  -6   0   8     1405.76     1436.77     30.15 o
  -4   0   8     1187.55     1204.69     20.23 o
  -2   0   8       75.21       54.35      4.26 o
   0   0   8    10104.91    10292.20     56.58 o
   2   0   8     1614.74     1623.25     13.94 o
   4   0   8     1860.03     1745.47     23.37 o
   6   0   8     2158.27     2076.94     20.33 o
   8   0   8      602.19      562.22     16.99 o
  10   0   8      228.67      242.76     17.26 o
  12   0   8       37.70       31.53     28.43 o
 -13   1   8        0.51      -22.79     22.79 o
 -11   1   8       73.73       59.26     14.66 o
  -9   1   8       26.39       22.95     11.43 o
  -7   1   8      303.81      317.74     16.24 o
  -5   1   8      996.83     1080.20     14.86 o
  -3   1   8      763.21      696.25      9.05 o
  -1   1   8       16.03       10.62      2.33 o
   1   1   8      552.65      591.02      5.36 o
   3   1   8      723.65      711.20     10.62 o
   5   1   8       10.26       14.43      5.16 o
   7   1   8      217.84      197.49      8.10 o
   9   1   8       63.36       69.38      7.97 o
  11   1   8        7.37        9.30      9.03 o
  13   1   8        5.78       14.48     21.09 o
 -14   2   8        9.56        8.88     25.58 o
 -12   2   8       31.61       15.54     22.67 o
 -10   2   8       16.84        4.85     11.83 o
  -8   2   8      149.90      142.15     11.10 o
  -6   2   8      109.06       95.91      7.19 o
  -4   2   8      179.72      170.10      6.12 o
  -2   2   8     2108.44     2163.15     14.94 o
   0   2   8     1575.90     1533.92     12.99 o
   2   2   8      539.22      524.78      6.86 o
   4   2   8     2886.07     2950.65     51.44 o
   6   2   8      654.98      565.23     14.89 o
   8   2   8      341.48      338.01     10.63 o
  10   2   8      155.16      155.79     10.52 o
  12   2   8        6.16       16.44     12.56 o
 -13   3   8       44.56       39.35     25.28 o
 -11   3   8       86.23       95.30     19.89 o
  -9   3   8       76.66       78.70     13.40 o
  -7   3   8       23.86       39.90      8.43 o
  -5   3   8      459.75      464.18     11.82 o
  -3   3   8     5151.30     5206.23     44.24 o
  -1   3   8     1060.84     1007.88     10.37 o
   1   3   8     3775.00     3628.56     25.05 o
   3   3   8     1337.15     1319.75     14.86 o
   5   3   8      744.22      737.72     12.60 o
   7   3   8     1025.31      997.89     16.62 o
   9   3   8      259.57      239.56     12.73 o
  11   3   8       85.86      104.72     13.94 o
  13   3   8       10.14        4.15     18.31 o
 -14   4   8        4.89       31.17     27.36 o
 -12   4   8       22.48        1.41     22.89 o
 -10   4   8       22.70       13.75     15.14 o
  -8   4   8        0.54        3.46      8.73 o
  -6   4   8      117.22      108.89      8.29 o
  -4   4   8     2116.66     2009.04     23.05 o
  -2   4   8        3.48        9.21      3.27 o
   0   4   8      184.20      213.30      5.32 o
   2   4   8        1.94        3.51      2.49 o
   4   4   8      102.57       98.30      7.11 o
   6   4   8      103.39      121.29      7.63 o
   8   4   8        2.60        9.34      6.41 o
  10   4   8        0.06        2.51     10.05 o
  12   4   8        1.08       11.48     13.34 o
 -13   5   8       80.74       75.38     28.50 o
 -11   5   8       10.20        1.11     20.00 o
  -9   5   8      340.76      364.67     21.96 o
  -7   5   8      959.07      930.07     20.31 o
  -5   5   8      134.21      113.56      7.91 o
  -3   5   8     4789.95     4758.58     41.43 o
  -1   5   8     4324.41     4291.54     51.30 o
   1   5   8      652.15      587.26     11.79 o
   3   5   8     3157.11     3133.78     53.30 o
   5   5   8      809.76      763.06     17.39 o
   7   5   8      846.83      802.02     14.33 o
   9   5   8      340.01      317.03     14.30 o
  11   5   8       38.67       45.63     12.68 o
  13   5   8       20.48       19.40     19.63 o
 -12   6   8       47.02       47.88     25.18 o
 -10   6   8       11.66        4.91     15.05 o
  -8   6   8      212.17      244.06     17.97 o
  -6   6   8      732.81      753.14     21.57 o
  -4   6   8       14.74       20.41      5.43 o
  -2   6   8     5339.10     5212.50     65.17 o
   0   6   8     1457.06     1421.70     17.75 o
   2   6   8       59.57       61.19      4.58 o
   4   6   8      296.02      328.84      7.77 o
   6   6   8      434.40      431.89     11.44 o
   8   6   8      110.27      107.77      9.57 o
  10   6   8      114.43      112.64     13.21 o
  12   6   8        7.09       -1.24     13.34 o
 -13   7   8        2.02       -2.27     24.68 o
 -11   7   8       33.00       47.39     23.28 o
  -9   7   8       68.30       50.42     13.75 o
  -7   7   8      133.58      155.44     13.17 o
  -5   7   8      889.18      861.48     17.56 o
  -3   7   8       17.73       16.56      4.90 o
  -1   7   8      232.11      252.84      7.20 o
   1   7   8     2607.49     2594.49     26.84 o
   3   7   8      303.60      284.46      7.27 o
   5   7   8      199.03      182.13      8.19 o
   7   7   8      412.65      441.35     12.30 o
   9   7   8        7.17       11.09     10.03 o
  11   7   8       21.16       13.10     12.79 o
  13   7   8       14.00       31.13     24.98 o
 -12   8   8       22.17       39.85     25.13 o
 -10   8   8      179.48      187.45     28.22 o
  -8   8   8      230.86      241.66     18.66 o
  -6   8   8     1211.64     1270.70     27.62 o
  -4   8   8     1003.00     1006.66     16.93 o
  -2   8   8     1443.59     1438.07     22.84 o
   0   8   8     6565.58     6482.71     73.69 o
   2   8   8      289.67      332.90      9.12 o
   4   8   8     1257.45     1221.69     12.72 o
   6   8   8      729.39      706.79     15.55 o
   8   8   8      405.89      423.45     16.22 o
  10   8   8       95.68      107.33     14.40 o
  12   8   8       45.98       41.08     16.49 o
 -13   9   8        0.55       41.25     27.93 o
 -11   9   8        3.19       -6.52     21.70 o
  -9   9   8        6.17        5.99     14.99 o
  -7   9   8        0.03       -1.83     10.48 o
  -5   9   8        5.23       14.90      7.95 o
  -3   9   8      148.16      149.49      8.80 o
  -1   9   8     1133.74     1123.26     16.27 o
   1   9   8        0.93        7.05      4.61 o
   3   9   8       91.17       80.94      6.07 o
   5   9   8        2.75       10.20      7.51 o
   7   9   8      127.50      138.51     11.02 o
   9   9   8       15.46       20.46     10.40 o
  11   9   8        1.33        3.56     14.38 o
 -12  10   8       54.01       92.22     30.08 o
 -10  10   8      198.82      228.61     31.62 o
  -8  10   8      102.10       96.31     15.69 o
  -6  10   8     1025.22     1020.74     24.83 o
  -4  10   8     1785.47     1756.43     40.15 o
  -2  10   8      479.04      488.33     14.34 o
   0  10   8     1330.22     1369.03     18.22 o
   2  10   8     2224.26     2130.43     21.79 o
   4  10   8      596.37      607.82     15.14 o
   6  10   8      541.58      559.44     17.43 o
   8  10   8       63.42       70.92     12.24 o
  10  10   8      144.57      143.37     18.12 o
  12  10   8       36.51       22.57     24.76 o
 -11  11   8        4.93       20.45     25.15 o
  -9  11   8       86.59       71.25     23.99 o
  -7  11   8        4.01       -7.36     11.55 o
  -5  11   8      156.90      166.20     13.81 o
  -3  11   8     1026.85      994.46     28.69 o
  -1  11   8       43.30       42.37      8.45 o
   1  11   8     1383.05     1465.06     19.62 o
   3  11   8      381.85      364.10     13.48 o
   5  11   8      268.64      303.89     18.24 o
   7  11   8      335.93      343.46     18.28 o
   9  11   8       89.44       88.75     14.21 o
  11  11   8       33.04       44.54     24.71 o
 -12  12   8       10.63      -11.95     25.77 o
 -10  12   8       68.30       86.57     27.47 o
  -8  12   8      125.35      136.17     18.18 o
  -6  12   8      455.82      404.46     22.08 o
  -4  12   8      281.47      313.31     22.18 o
  -2  12   8      445.68      460.36     19.82 o
   0  12   8      136.49      126.77     10.22 o
   2  12   8       91.68       99.34      9.32 o
   4  12   8      996.86     1060.37     22.10 o
   6  12   8       22.87       29.23     10.92 o
   8  12   8       15.66       12.44     11.95 o
  10  12   8       31.69       25.37     23.67 o
 -11  13   8       21.45       21.21     26.57 o
  -9  13   8       48.30       50.09     24.58 o
  -7  13   8      149.36      152.09     18.45 o
  -5  13   8      270.30      246.29     18.76 o
  -3  13   8      881.90      846.74     29.51 o
  -1  13   8      347.10      376.34     21.59 o
   1  13   8      452.85      415.32     16.12 o
   3  13   8     2114.40     2143.94     34.50 o
   5  13   8      294.23      334.22     18.69 o
   7  13   8      177.71      180.71     16.98 o
   9  13   8      172.76      147.36     21.66 o
  11  13   8       41.84       45.62     26.76 o
 -10  14   8        1.45       21.55     24.97 o
  -8  14   8       89.23       68.42     20.09 o
  -6  14   8       51.79       53.30     17.69 o
  -4  14   8        1.23        4.72     11.54 o
  -2  14   8        4.18       10.92     12.67 o
   0  14   8       14.27        8.26     10.13 o
   2  14   8       17.06       10.19     10.87 o
   4  14   8      149.34      186.76     24.18 o
   6  14   8        0.74       -7.88     16.09 o
   8  14   8        8.73       12.68     16.04 o
  10  14   8       13.59       23.18     25.22 o
  -9  15   8       69.44       70.49     26.87 o
  -7  15   8      246.73      246.59     32.44 o
  -5  15   8      117.84       89.21     18.81 o
  -3  15   8      250.65      205.88     17.79 o
  -1  15   8      383.56      365.58     24.76 o
   1  15   8      506.21      499.49     35.75 o
   3  15   8      363.30      378.39     25.40 o
   5  15   8      287.45      292.35     24.40 o
   7  15   8      166.92      210.65     24.53 o
   9  15   8       22.89       17.82     20.71 o
 -10  16   8        0.93      -14.36     35.47 o
  -8  16   8        1.68      -20.40     22.39 o
  -6  16   8       58.94       75.75     24.87 o
  -4  16   8        1.62        2.16     19.31 o
  -2  16   8       74.29       75.89     17.50 o
   0  16   8      139.48      130.59     18.69 o
   2  16   8      192.80      172.79     24.81 o
   4  16   8      337.70      352.25     32.64 o
   6  16   8      111.18      135.19     22.16 o
   8  16   8       42.12       37.86     21.78 o
  -9  17   8       34.73        0.28     37.44 o
  -7  17   8       73.06      117.19     28.68 o
  -5  17   8       20.25       27.03     22.98 o
  -3  17   8       65.17       40.81     17.50 o
  -1  17   8       50.06       43.86     16.89 o
   1  17   8      215.57      187.69     26.47 o
   3  17   8        0.79       18.86     29.56 o
   5  17   8       25.13       28.17     23.49 o
   7  17   8       48.09       48.73     23.12 o
   9  17   8        2.22      -11.11     21.86 o
  -8  18   8       30.60        7.04     37.16 o
  -6  18   8       64.51       65.86     27.35 o
  -4  18   8       22.56       28.86     23.09 o
  -2  18   8       41.81       29.47     17.26 o
   0  18   8      448.34      451.90     37.06 o
   2  18   8      134.39      141.52     25.58 o
   4  18   8      126.83      129.67     28.16 o
   6  18   8      274.26      268.73     35.50 o
   8  18   8       16.23       15.00     28.72 o
  -7  19   8        1.68        4.09     25.58 o
  -5  19   8       12.20       15.64     25.07 o
  -3  19   8        0.13       -4.22     22.19 o
  -1  19   8        0.13        7.27     17.11 o
   1  19   8       32.79       27.41     21.28 o
   3  19   8        0.41      -16.33     32.09 o
   5  19   8       15.15        9.28     26.40 o
   7  19   8        7.95        5.26     28.34 o
  -6  20   8       31.36       21.77     27.15 o
  -4  20   8       38.26       38.25     26.97 o
  -2  20   8       49.61       47.91     25.84 o
   0  20   8       69.36       76.11     25.47 o
   2  20   8       67.62       78.26     36.88 o
   4  20   8      123.82      147.31     32.13 o
   6  20   8        3.74       -8.75     28.40 o
  -5  21   8       14.87       42.86     28.75 o
  -3  21   8        8.12       -0.42     25.08 o
  -1  21   8       46.32       40.54     36.60 o
   1  21   8       51.49       62.22     38.29 o
   3  21   8       63.58       90.81     29.95 o
   5  21   8       20.48       27.73     29.90 o
  -4  22   8       18.40       23.69     28.59 o
  -2  22   8        8.10        9.85     36.88 o
   0  22   8        0.68       -2.25     36.04 o
   2  22   8       11.59       13.09     27.02 o
 -13   1   9        3.98       -1.24     24.19 o
 -11   1   9      187.70      205.77     19.34 o
  -9   1   9      416.61      403.36     20.24 o
  -7   1   9      297.57      303.36     17.02 o
  -5   1   9     1789.23     1798.00     16.85 o
  -3   1   9      568.70      589.81      8.54 o
  -1   1   9     7349.66     7311.49     28.82 o
   1   1   9     4639.21     4659.17     20.69 o
   3   1   9     3349.71     3305.04     36.66 o
   5   1   9     2467.70     2432.49     38.91 o
   7   1   9      223.58      209.30      8.34 o
   9   1   9      257.52      244.70     11.53 o
  11   1   9      134.98      137.38     11.98 o
  13   1   9       31.41       31.45     20.40 o
 -14   2   9       13.35       -8.67     26.47 o
 -12   2   9        1.18        4.64     22.29 o
 -10   2   9      364.10      363.82     22.69 o
  -8   2   9      398.36      387.64     16.44 o
  -6   2   9      104.50       89.60      7.37 o
  -4   2   9     1294.73     1369.08     13.08 o
  -2   2   9      277.35      281.69      6.62 o
   0   2   9      446.06      472.06      6.67 o
   2   2   9     2108.85     2103.36     14.28 o
   4   2   9      837.35      865.94     14.61 o
   6   2   9      202.15      211.87     11.66 o
   8   2   9       95.01       88.40      7.48 o
  10   2   9       87.97       83.61     10.03 o
  12   2   9       60.94       62.79     14.97 o
 -13   3   9       30.26       36.42     26.46 o
 -11   3   9       14.22       10.81     21.12 o
  -9   3   9       12.89        0.05      9.86 o
  -7   3   9     1025.47      970.02     24.56 o
  -5   3   9      211.17      218.88      9.92 o
  -3   3   9     1122.36     1173.30     13.33 o
  -1   3   9     1741.53     1713.14     12.20 o
   1   3   9     3161.51     3106.09     30.92 o
   3   3   9     1036.11     1038.64     14.15 o
   5   3   9      442.50      439.30     16.38 o
   7   3   9      288.58      273.16     15.77 o
   9   3   9       86.74       89.36      9.01 o
  11   3   9       13.29       13.29     11.19 o
  13   3   9        2.17       -3.27     14.06 o
 -12   4   9      118.14      137.06     29.41 o
 -10   4   9       70.59       56.48     17.26 o
  -8   4   9      868.40      872.94     20.93 o
  -6   4   9      516.73      513.70     15.19 o
  -4   4   9       99.02      132.14      7.87 o
  -2   4   9     2773.71     2917.26     23.06 o
   0   4   9      650.93      677.70      9.25 o
   2   4   9     4807.52     4683.11     51.53 o
   4   4   9      973.79      989.26     15.26 o
   6   4   9      511.29      518.72     17.76 o
   8   4   9      423.82      401.02     12.74 o
  10   4   9      169.29      162.73     12.07 o
  12   4   9       84.83       92.68     14.73 o
 -13   5   9        4.15        0.27     24.68 o
 -11   5   9       10.58       17.39     21.60 o
  -9   5   9       32.53       31.24     12.83 o
  -7   5   9      130.64      125.77     11.55 o
  -5   5   9     1198.29     1128.53     17.65 o
  -3   5   9       75.78       91.45      6.34 o
  -1   5   9     1078.05     1055.71     12.49 o
   1   5   9        4.30        7.00      2.90 o
   3   5   9        6.49       10.00      3.30 o
   5   5   9       10.75        9.69      6.37 o
   7   5   9       10.65        8.29      9.54 o
   9   5   9        0.78        1.22      7.65 o
  11   5   9       35.37       39.94     12.14 o
  13   5   9        3.13        5.92     13.75 o
 -12   6   9       67.83       73.76     27.22 o
 -10   6   9       36.04       34.07     17.03 o
  -8   6   9      396.49      371.64     20.97 o
  -6   6   9      373.71      368.87     17.55 o
  -4   6   9     1503.03     1513.84     23.21 o
  -2   6   9      142.79      176.17      6.74 o
   0   6   9     1891.73     1886.87     17.91 o
   2   6   9     2512.73     2509.76     46.87 o
   4   6   9      246.74      268.32      7.49 o
   6   6   9      558.93      511.48     20.21 o
   8   6   9      514.07      531.72     15.24 o
  10   6   9       67.57       60.21     11.91 o
  12   6   9       38.74       35.53     13.67 o
 -13   7   9       36.19       53.79     33.08 o
 -11   7   9      147.13      148.62     29.26 o
  -9   7   9        7.72       13.54     12.72 o
  -7   7   9      376.94      407.14     18.19 o
  -5   7   9      945.91      925.53     19.70 o
  -3   7   9     2571.34     2429.64     25.30 o
  -1   7   9     1674.47     1721.22     17.48 o
   1   7   9      348.31      355.65      8.67 o
   3   7   9       72.46      100.67      5.26 o
   5   7   9      141.45      155.29      7.62 o
   7   7   9      108.03      107.68      8.97 o
   9   7   9      182.81      177.72     13.49 o
  11   7   9       58.78       54.18     13.34 o
  13   7   9       22.86       20.37     15.88 o
 -12   8   9        7.16       20.96     25.58 o
 -10   8   9       50.16       44.20     22.65 o
  -8   8   9        8.54        7.34     11.81 o
  -6   8   9       44.98       66.79     11.56 o
  -4   8   9      449.57      411.50     12.76 o
  -2   8   9     1048.24     1052.86     15.34 o
   0   8   9        3.38        6.74      4.26 o
   2   8   9       66.96       93.17      6.68 o
   4   8   9      233.75      199.33      7.19 o
   6   8   9      253.71      248.63     11.71 o
   8   8   9       20.65       21.07      9.53 o
  10   8   9       12.98       19.19     11.73 o
  12   8   9        6.84        0.46     14.65 o
 -11   9   9      106.71      113.29     28.94 o
  -9   9   9      198.05      211.09     20.29 o
  -7   9   9      172.58      137.62     15.82 o
  -5   9   9      272.29      303.58     17.41 o
  -3   9   9      525.54      538.27     16.57 o
  -1   9   9       12.96       11.67      5.18 o
   1   9   9      939.87      996.73     15.40 o
   3   9   9      105.58      122.21      7.77 o
   5   9   9      456.85      479.79     15.80 o
   7   9   9      237.96      233.52     12.48 o
   9   9   9      167.48      188.26     15.27 o
  11   9   9       84.17       76.90     16.07 o
 -12  10   9        0.38       38.48     26.85 o
 -10  10   9       20.45       18.95     22.96 o
  -8  10   9        2.46       -8.60     13.66 o
  -6  10   9      153.98      164.26     14.38 o
  -4  10   9       62.86       54.63     12.62 o
  -2  10   9      136.73      120.65      9.50 o
   0  10   9      230.91      214.90      9.94 o
   2  10   9      147.90      178.39     10.01 o
   4  10   9        2.60        3.84      6.51 o
   6  10   9        1.70        8.65      8.54 o
   8  10   9       36.04       26.49     10.61 o
  10  10   9        5.98        7.91     13.67 o
  12  10   9        3.58        6.66     15.81 o
 -11  11   9      119.04      120.73     30.46 o
  -9  11   9       75.29       82.36     23.26 o
  -7  11   9       48.41       47.06     14.05 o
  -5  11   9      185.45      162.53     15.49 o
  -3  11   9      320.37      315.90     19.76 o
  -1  11   9      827.44      817.16     28.10 o
   1  11   9      342.18      304.20     13.30 o
   3  11   9      259.94      270.50     13.97 o
   5  11   9      504.73      541.86     21.66 o
   7  11   9       32.17       38.48     11.31 o
   9  11   9       77.68       95.61     15.95 o
  11  11   9       37.33       26.17     16.00 o
 -10  12   9       34.77       33.30     25.17 o
  -8  12   9      353.24      373.64     29.20 o
  -6  12   9      171.99      155.98     17.21 o
  -4  12   9      609.29      635.04     27.81 o
  -2  12   9      717.62      715.86     26.25 o
   0  12   9       88.64       69.38      8.95 o
   2  12   9      467.02      488.41     17.24 o
   4  12   9      337.70      360.71     16.70 o
   6  12   9       97.09      112.19     13.52 o
   8  12   9       73.65       81.36     12.45 o
  10  12   9       45.50       51.44     16.62 o
 -11  13   9       11.13       -9.16     25.67 o
  -9  13   9        3.90        5.79     22.59 o
  -7  13   9        4.31        1.18     15.90 o
  -5  13   9      129.99      115.61     16.06 o
  -3  13   9        3.26        3.08     12.03 o
  -1  13   9        0.70       -2.63      9.56 o
   1  13   9        6.29       -1.26      9.98 o
   3  13   9       18.46       13.70     10.93 o
   5  13   9        0.43       -0.17     11.89 o
   7  13   9       19.36       32.66     13.03 o
   9  13   9        7.80       11.49     21.93 o
  11  13   9        0.81       -1.34     24.58 o
 -10  14   9       57.49       76.58     28.47 o
  -8  14   9       11.04       -4.65     21.58 o
  -6  14   9      251.53      270.12     25.11 o
  -4  14   9      165.83      146.33     16.83 o
  -2  14   9      402.12      452.87     25.78 o
   0  14   9      211.02      210.30     19.40 o
   2  14   9       56.89       60.72     15.47 o
   4  14   9      251.62      240.24     21.29 o
   6  14   9      200.89      205.03     21.88 o
   8  14   9       93.02      107.22     18.13 o
  10  14   9       11.30       14.64     24.75 o
  -9  15   9        5.15       -0.28     35.75 o
  -7  15   9        1.35       -0.67     21.47 o
  -5  15   9        6.73       -4.38     15.37 o
  -3  15   9      119.97       88.10     15.20 o
  -1  15   9      112.46      117.09     17.86 o
   1  15   9        2.29        4.74     16.40 o
   3  15   9      100.25       94.69     18.19 o
   5  15   9      158.78      145.21     21.29 o
   7  15   9        4.36       25.79     19.66 o
   9  15   9       13.40        4.25     23.85 o
 -10  16   9        0.36      -17.45     35.47 o
  -8  16   9       70.08       85.05     28.57 o
  -6  16   9       54.93       70.83     25.17 o
  -4  16   9      214.04      229.09     24.42 o
  -2  16   9       15.81        8.54     14.56 o
   0  16   9      116.67      120.00     22.51 o
   2  16   9      261.89      246.67     28.04 o
   4  16   9        9.74       13.37     22.99 o
   6  16   9       94.81       97.58     22.52 o
   8  16   9       37.74       43.05     21.84 o
  -9  17   9        2.46       -7.32     36.32 o
  -7  17   9       63.04       58.05     27.33 o
  -5  17   9      224.93      231.61     32.31 o
  -3  17   9       11.90       17.27     16.30 o
  -1  17   9      223.47      241.80     24.43 o
   1  17   9      322.17      298.44     31.13 o
   3  17   9       17.88        7.48     19.74 o
   5  17   9      128.97      135.18     23.92 o
   7  17   9      136.43      132.25     25.14 o
  -8  18   9       10.25       29.14     26.76 o
  -6  18   9        8.69       22.94     25.18 o
  -4  18   9        0.02        3.35     21.65 o
  -2  18   9       28.69       38.44     17.84 o
   0  18   9        3.94        4.93     19.51 o
   2  18   9        0.10        5.39     20.12 o
   4  18   9        5.51       22.50     24.57 o
   6  18   9        3.20        4.09     26.18 o
   8  18   9        3.12       -1.67     27.73 o
  -7  19   9       41.80       34.07     27.96 o
  -5  19   9       81.17       76.01     28.56 o
  -3  19   9      108.84      129.01     29.06 o
  -1  19   9      134.00      143.87     28.43 o
   1  19   9      110.18       98.72     27.73 o
   3  19   9      113.60      147.52     42.79 o
   5  19   9       68.06       85.01     30.43 o
   7  19   9        8.77      -10.52     27.99 o
  -6  20   9       11.71        3.49     26.38 o
  -4  20   9        8.08       15.69     25.34 o
  -2  20   9        2.31      -15.20     31.53 o
   0  20   9       19.11        9.48     22.14 o
   2  20   9       31.89       54.33     37.16 o
   4  20   9        2.51        1.68     26.82 o
   6  20   9       26.46       -0.81     29.22 o
  -5  21   9       22.47       16.82     27.86 o
  -3  21   9       51.49       74.69     29.14 o
  -1  21   9       83.62      105.57     41.95 o
   1  21   9        7.22       27.59     36.60 o
   3  21   9       56.96       75.34     30.24 o
  -2  22   9       69.92       51.24     39.98 o
   0  22   9        7.94        6.19     36.04 o
   2  22   9       33.68       19.20     28.55 o
 -12   0  10      101.73      126.41     42.23 o
 -10   0  10      466.91      476.67     44.06 o
  -8   0  10      697.73      710.42     39.52 o
  -6   0  10     4223.47     4287.19     44.13 o
  -4   0  10     1636.29     1664.35     21.11 o
  -2   0  10     1106.55     1009.80     12.98 o
   0   0  10     8828.87     9053.66     41.20 o
   2   0  10     1160.05     1089.54     12.75 o
   4   0  10     2293.13     2342.31     29.00 o
   6   0  10      843.39      775.05     21.11 o
   8   0  10       12.98        8.78      8.58 o
  10   0  10       34.01       35.17     12.98 o
  12   0  10       40.66       36.26     16.50 o
 -13   1  10        9.88        4.77     25.18 o
 -11   1  10        1.08       -3.65     20.48 o
  -9   1  10      174.25      147.83     14.56 o
  -7   1  10       40.72       43.53     10.48 o
  -5   1  10      203.24      208.09      8.22 o
  -3   1  10      647.31      645.63      9.00 o
  -1   1  10      168.64      160.94      5.29 o
   1   1  10     1119.64     1134.07      9.85 o
   3   1  10      225.61      236.56      7.45 o
   5   1  10      522.68      506.52     11.94 o
   7   1  10       70.73       67.33      8.25 o
   9   1  10        0.64        0.11      6.57 o
  11   1  10        5.02       11.78      9.72 o
  13   1  10        7.46        5.50     13.79 o
 -12   2  10      132.45      143.89     29.76 o
 -10   2  10      223.73      220.46     19.19 o
  -8   2  10      528.70      534.16     18.37 o
  -6   2  10     1725.59     1675.68     22.08 o
  -4   2  10     1770.13     1663.47     15.56 o
  -2   2  10     2836.06     2965.29     16.39 o
   0   2  10       58.41       73.48      3.96 o
   2   2  10     1642.30     1707.47     13.76 o
   4   2  10      229.06      202.54     10.55 o
   6   2  10      173.83      173.94     11.38 o
   8   2  10       43.68       43.85      6.52 o
  10   2  10       34.56       34.57      8.67 o
  12   2  10       14.78       19.03     13.08 o
 -13   3  10       96.44      129.49     31.55 o
 -11   3  10       45.62       45.81     23.47 o
  -9   3  10      380.74      398.57     20.20 o
  -7   3  10      957.51      938.97     24.88 o
  -5   3  10      754.07      786.21     15.32 o
  -3   3  10     1405.99     1424.79     14.21 o
  -1   3  10     1518.26     1474.54     13.11 o
   1   3  10       26.20       23.39      3.00 o
   3   3  10     1273.47     1283.54     29.15 o
   5   3  10      549.95      530.35     18.15 o
   7   3  10      401.19      402.10     22.91 o
   9   3  10       23.02       13.58      7.10 o
  11   3  10       31.36       35.84      9.79 o
  13   3  10       27.48       28.91     14.45 o
 -12   4  10       18.42       33.73     25.37 o
 -10   4  10       65.99       83.24     19.17 o
  -8   4  10       11.96        9.09      9.03 o
  -6   4  10      371.95      366.57     15.60 o
  -4   4  10      469.33      482.26     12.22 o
  -2   4  10       89.13       78.22      5.13 o
   0   4  10      762.68      803.86      8.93 o
   2   4  10       83.17       76.09      3.94 o
   4   4  10       83.74      116.37      7.76 o
   6   4  10      249.30      251.55     14.81 o
   8   4  10       19.71       15.49     10.64 o
  10   4  10        9.36        5.14      8.26 o
  12   4  10        0.19       -8.75     12.29 o
 -13   5  10      109.45      118.19     31.15 o
 -11   5  10      170.84      176.08     29.72 o
  -9   5  10      328.53      336.89     30.29 o
  -7   5  10      536.12      533.64     21.33 o
  -5   5  10     1053.94     1014.17     17.58 o
  -3   5  10     4982.76     4863.81     50.24 o
  -1   5  10      287.73      231.24      6.55 o
   1   5  10     1822.28     1793.46     21.44 o
   3   5  10     2290.21     2213.52     41.27 o
   5   5  10       34.20       47.13      7.20 o
   7   5  10      326.26      315.88     18.42 o
   9   5  10      186.65      177.60     11.36 o
  11   5  10       31.62       27.85     11.60 o
  13   5  10       21.02       17.99     14.18 o
 -12   6  10       53.60       53.55     26.95 o
 -10   6  10        1.26        7.31     20.00 o
  -8   6  10        6.18        2.24     10.14 o
  -6   6  10      206.69      225.39     15.85 o
  -4   6  10       25.54       28.36      6.12 o
  -2   6  10       18.19       18.04      4.44 o
   0   6  10       62.36       59.08      4.37 o
   2   6  10       16.87       18.16      4.17 o
   4   6  10      707.52      696.76     15.54 o
   6   6  10       63.19       68.71     11.73 o
   8   6  10       96.93       94.62     11.04 o
  10   6  10       23.95       26.95     10.57 o
  12   6  10        3.40       14.98     12.45 o
 -13   7  10       58.07       80.24     30.26 o
 -11   7  10       41.50       54.42     25.13 o
  -9   7  10      240.54      261.01     21.14 o
  -7   7  10      109.38      116.43     14.41 o
  -5   7  10      666.03      677.63     19.05 o
  -3   7  10      159.61      160.89      9.86 o
  -1   7  10      948.11      922.92     14.66 o
   1   7  10     1159.36     1153.21     17.26 o
   3   7  10      100.97      143.50      6.05 o
   5   7  10      154.64      155.31      8.76 o
   7   7  10       99.86      115.20      9.01 o
   9   7  10       43.77       47.02     10.22 o
  11   7  10       37.13       44.96     12.68 o
 -12   8  10      110.70      130.55     31.64 o
 -10   8  10      223.27      212.11     31.04 o
  -8   8  10        4.61        4.23     12.32 o
  -6   8  10      825.51      781.31     24.57 o
  -4   8  10      715.12      671.30     22.82 o
  -2   8  10       49.40       53.79      7.44 o
   0   8  10      705.81      737.74     11.90 o
   2   8  10      499.90      505.82     11.89 o
   4   8  10      445.71      473.53     12.44 o
   6   8  10      249.45      264.43     13.27 o
   8   8  10      146.87      148.04     12.14 o
  10   8  10      101.21      123.09     13.80 o
  12   8  10       16.29       16.63     14.52 o
 -11   9  10        1.21       15.98     24.28 o
  -9   9  10        2.70       -5.13     15.21 o
  -7   9  10      109.22      124.90     14.23 o
  -5   9  10      475.36      484.83     20.59 o
  -3   9  10      125.40      109.81     10.64 o
  -1   9  10      547.52      536.83     13.77 o
   1   9  10       15.50       24.49      6.02 o
   3   9  10        4.08        3.29      6.14 o
   5   9  10        9.47        6.84      7.18 o
   7   9  10        9.85       12.61      9.10 o
   9   9  10        2.95        0.83     10.65 o
  11   9  10        5.13        0.18     13.41 o
 -12  10  10       92.19       84.07     30.43 o
 -10  10  10       73.32      116.54     28.17 o
  -8  10  10      342.74      357.92     23.77 o
  -6  10  10      169.38      175.56     16.66 o
  -4  10  10       14.20       13.97     11.57 o
  -2  10  10      976.72      965.17     19.47 o
   0  10  10     1093.75     1071.84     18.94 o
   2  10  10       26.31       35.52      7.12 o
   4  10  10      398.95      432.70     14.52 o
   6  10  10      428.54      445.53     16.60 o
   8  10  10       45.56       41.28     11.56 o
  10  10  10       80.09       85.86     15.62 o
  12  10  10       23.99       50.53     16.10 o
 -11  11  10       41.08       52.92     27.67 o
  -9  11  10       44.14       43.67     19.11 o
  -7  11  10      203.79      202.82     19.46 o
  -5  11  10       42.18       27.99     13.79 o
  -3  11  10      221.71      216.19     18.54 o
  -1  11  10       40.88       46.68      8.44 o
   1  11  10        9.10       12.39      7.02 o
   3  11  10      109.69      118.01     10.62 o
   5  11  10       34.56       42.14     11.34 o
   7  11  10       48.17       58.35     11.60 o
   9  11  10        4.35        0.53     12.73 o
  11  11  10       14.09       11.63     14.93 o
 -10  12  10      123.67      145.41     30.56 o
  -8  12  10        5.58        8.04     17.10 o
  -6  12  10       11.66        7.41     13.07 o
  -4  12  10        2.39        1.93     12.56 o
  -2  12  10      225.69      239.46     19.47 o
   0  12  10      325.59      332.56     16.75 o
   2  12  10       43.77       56.94      9.87 o
   4  12  10      217.31      243.08     15.86 o
   6  12  10       11.23        8.34     10.73 o
   8  12  10       89.23      106.59     14.33 o
  10  12  10       17.32       26.40     15.37 o
 -11  13  10       20.22        7.84     26.27 o
  -9  13  10      382.60      391.57     39.25 o
  -7  13  10      200.84      229.98     31.04 o
  -5  13  10        3.53       -4.82     12.55 o
  -3  13  10      551.00      531.36     27.50 o
  -1  13  10      433.60      430.45     24.31 o
   1  13  10      172.84      179.95     18.42 o
   3  13  10       58.25       56.89     15.48 o
   5  13  10      107.45      110.90     16.11 o
   7  13  10       85.08       73.14     14.29 o
   9  13  10       26.10       48.36     15.88 o
 -10  14  10        4.80       -1.13     35.47 o
  -8  14  10       27.39       23.51     23.99 o
  -6  14  10       52.57       40.12     18.12 o
  -4  14  10       36.59       31.20     13.78 o
  -2  14  10      147.94      149.32     18.65 o
   0  14  10        4.61        2.40     15.51 o
   2  14  10      198.24      184.08     19.80 o
   4  14  10       11.98        5.51     15.17 o
   6  14  10        0.02       12.22     17.49 o
   8  14  10        9.17       11.48     18.10 o
  10  14  10        0.09        9.47     24.97 o
  -9  15  10       84.51       89.81     42.51 o
  -7  15  10       33.56       14.39     23.37 o
  -5  15  10      237.89      229.53     24.26 o
  -3  15  10      155.01      137.90     17.09 o
  -1  15  10       86.41       75.02     20.46 o
   1  15  10      347.42      334.86     29.92 o
   3  15  10      203.34      201.52     21.71 o
   5  15  10        1.59       -0.67     17.26 o
   7  15  10       72.84       83.73     21.66 o
   9  15  10       29.80       39.35     25.62 o
  -8  16  10       88.38       97.30     35.89 o
  -6  16  10       40.32       45.17     24.39 o
  -4  16  10      168.36      178.65     22.88 o
  -2  16  10       46.10       36.82     16.15 o
   0  16  10      158.25      175.19     25.95 o
   2  16  10       48.32       60.17     21.23 o
   4  16  10        3.73       -0.17     23.05 o
   6  16  10       19.90       21.27     20.76 o
   8  16  10       14.70        7.16     20.52 o
  -9  17  10        0.65       -3.38     37.44 o
  -7  17  10       43.07       48.07     26.96 o
  -5  17  10       11.08        1.03     22.99 o
  -3  17  10       88.71       71.28     19.58 o
  -1  17  10        0.51      -10.03     18.41 o
   1  17  10      140.39      156.35     26.24 o
   3  17  10       21.89       12.57     20.96 o
   5  17  10       12.34       14.06     20.34 o
   7  17  10        5.02        7.24     22.07 o
  -8  18  10       13.55        9.64     27.05 o
  -6  18  10      254.29      257.45     36.86 o
  -4  18  10       96.92       96.09     27.27 o
  -2  18  10       94.86      107.29     25.68 o
   0  18  10      141.18      108.09     25.80 o
   2  18  10       98.30      108.34     26.47 o
   4  18  10       46.98       31.81     39.41 o
   6  18  10        3.38       23.42     27.73 o
  -7  19  10        0.18       11.33     26.82 o
  -5  19  10        1.12       10.69     25.58 o
  -3  19  10       25.23       38.69     25.18 o
  -1  19  10       47.44       51.48     23.65 o
   1  19  10       37.02       27.70     23.31 o
   3  19  10        1.47       -4.22     36.04 o
   5  19  10       17.14        7.58     28.06 o
  -6  20  10       45.45       46.32     28.45 o
  -4  20  10       56.95       72.35     29.66 o
  -2  20  10       86.82       77.98     38.85 o
   0  20  10      102.90       80.55     26.60 o
   2  20  10       11.85       -1.97     38.01 o
   4  20  10       56.75       68.95     30.90 o
  -3  21  10        7.38        4.50     36.60 o
  -1  21  10       57.80       84.19     28.17 o
   1  21  10        6.77      -17.45     34.91 o
   3  21  10       29.32       42.30     29.78 o
   0  22  10        9.16        8.16     38.01 o
 -13   1  11       81.22      113.61     31.35 o
 -11   1  11      408.71      474.54     40.81 o
  -9   1  11      373.05      383.64     18.36 o
  -7   1  11      652.93      654.68     22.30 o
  -5   1  11     1750.69     1724.79     16.54 o
  -3   1  11      138.00      175.52      6.15 o
  -1   1  11     2603.29     2674.39     16.78 o
   1   1  11      769.68      805.15      9.11 o
   3   1  11      401.43      371.40      7.48 o
   5   1  11       69.45       65.69      7.03 o
   7   1  11       93.81       89.70     10.30 o
   9   1  11       49.96       53.90      8.11 o
  11   1  11       12.55       15.80      9.69 o
  13   1  11        8.28       11.25     11.58 o
 -12   2  11       50.03       40.15     26.07 o
 -10   2  11      218.03      202.26     19.64 o
  -8   2  11      259.01      276.54     19.22 o
  -6   2  11      287.77      304.97     13.53 o
  -4   2  11     1523.19     1508.64     14.77 o
  -2   2  11       84.19      106.85      4.99 o
   0   2  11     3315.75     3140.85     22.62 o
   2   2  11      423.87      420.89      6.81 o
   4   2  11      347.27      342.33     12.67 o
   6   2  11      393.00      380.23     14.32 o
   8   2  11      118.47      112.00     11.48 o
  10   2  11        1.15        0.74      8.05 o
  12   2  11        3.67        7.07     10.43 o
 -13   3  11       18.31      -10.56     26.06 o
 -11   3  11      123.20      144.81     29.16 o
  -9   3  11       83.58       80.08     13.34 o
  -7   3  11      351.83      368.92     19.37 o
  -5   3  11        4.53        5.63      5.84 o
  -3   3  11      630.28      593.70     10.63 o
  -1   3  11      183.44      218.47      6.81 o
   1   3  11     1201.08     1101.12     12.01 o
   3   3  11      517.34      483.04      9.03 o
   5   3  11        1.66       -0.21      7.84 o
   7   3  11       59.58       63.07     10.49 o
   9   3  11       23.03       38.37     12.07 o
  11   3  11       14.87       20.81      9.78 o
  13   3  11        1.41        1.16     13.13 o
 -12   4  11      166.83      195.92     33.54 o
 -10   4  11      236.56      246.30     31.22 o
  -8   4  11     1135.35     1094.61     26.24 o
  -6   4  11      322.35      310.89     17.73 o
  -4   4  11     1136.21     1169.14     22.84 o
  -2   4  11     6725.46     6428.74     56.73 o
   0   4  11       58.13       61.36      4.10 o
   2   4  11     1057.78     1047.61     16.57 o
   4   4  11      532.71      556.54     13.20 o
   6   4  11        7.71        3.57      8.55 o
   8   4  11      192.25      174.60     15.16 o
  10   4  11       35.57       43.55     14.48 o
  12   4  11        9.59        9.56     14.79 o
 -13   5  11        2.31       -1.22     25.48 o
 -11   5  11       22.89       14.74     22.96 o
  -9   5  11        0.35        6.46     13.18 o
  -7   5  11      142.19      158.50     15.51 o
  -5   5  11        4.74        6.14      7.37 o
  -3   5  11      572.25      553.30     12.47 o
  -1   5  11     1697.35     1673.09     22.98 o
   1   5  11      148.63      141.61      6.64 o
   3   5  11      212.18      190.60      6.81 o
   5   5  11       11.73        4.57      8.56 o
   7   5  11      107.20       97.18     13.16 o
   9   5  11       13.61       -1.46     12.21 o
  11   5  11        0.08        0.45     10.25 o
 -12   6  11       59.87       68.60     28.56 o
 -10   6  11      278.57      289.65     33.33 o
  -8   6  11      432.60      439.55     21.02 o
  -6   6  11      171.80      174.05     15.00 o
  -4   6  11     2783.43     2687.44     45.56 o
  -2   6  11      563.31      566.34     13.17 o
   0   6  11      232.06      229.04      8.20 o
   2   6  11     1227.96     1213.38     24.73 o
   4   6  11      232.03      214.68      9.05 o
   6   6  11      138.66      172.73     14.92 o
   8   6  11        9.79        7.57     12.66 o
  10   6  11       35.37       45.68     27.45 o
  12   6  11       12.09       16.89     31.25 o
 -11   7  11      146.37      158.13     30.59 o
  -9   7  11      235.11      247.96     21.45 o
  -7   7  11      210.84      200.46     17.47 o
  -5   7  11      725.61      737.30     22.65 o
  -3   7  11     2204.17     2144.38     34.50 o
  -1   7  11     2596.26     2482.64     26.69 o
   1   7  11      445.41      454.73     11.51 o
   3   7  11      814.62      798.98     13.81 o
   5   7  11      632.87      601.42     13.27 o
   7   7  11        1.89       -3.12     12.32 o
   9   7  11      103.87      109.78     24.04 o
  11   7  11       16.83        3.93     13.44 o
 -12   8  11        6.66       -7.03     24.77 o
 -10   8  11        0.62        3.58     21.30 o
  -8   8  11       77.74       85.02     16.01 o
  -6   8  11      284.08      318.42     19.86 o
  -4   8  11       37.33       49.95     10.20 o
  -2   8  11       46.08       40.89      6.91 o
   0   8  11      319.77      305.97     11.37 o
   2   8  11      131.56      143.44      8.20 o
   4   8  11       11.23       17.43      6.22 o
   6   8  11       84.69       85.40      9.24 o
   8   8  11        6.12        9.31      8.83 o
  10   8  11        3.84        4.82     14.68 o
  12   8  11        5.67       17.20     27.40 o
 -11   9  11      299.13      269.68     36.22 o
  -9   9  11      138.31      144.06     22.30 o
  -7   9  11      422.19      453.14     21.66 o
  -5   9  11     2288.65     2250.49     43.39 o
  -3   9  11      567.57      552.11     19.92 o
  -1   9  11     1766.42     1703.41     30.14 o
   1   9  11     2321.34     2299.71     36.20 o
   3   9  11      394.66      373.13     13.28 o
   5   9  11      541.82      532.63     15.18 o
   7   9  11      194.26      190.25     13.16 o
   9   9  11       11.84       10.65     10.46 o
  11   9  11       22.39       29.61     13.47 o
 -12  10  11       44.18       45.77     29.15 o
 -10  10  11       75.90       87.59     27.65 o
  -8  10  11       30.31       28.50     16.85 o
  -6  10  11        4.52       24.22     14.27 o
  -4  10  11      573.55      562.73     25.78 o
  -2  10  11       80.27       79.86      9.44 o
   0  10  11      158.37      153.95     11.54 o
   2  10  11        7.35       10.27      7.44 o
   4  10  11       28.86       31.58      7.82 o
   6  10  11        0.24        4.56      8.26 o
   8  10  11        8.61       11.21     10.62 o
  10  10  11        2.44        2.57     12.47 o
 -11  11  11       15.03       32.59     27.26 o
  -9  11  11       70.89      100.99     27.24 o
  -7  11  11      749.66      735.63     53.15 o
  -5  11  11      312.19      371.76     25.32 o
  -3  11  11      195.76      210.24     19.04 o
  -1  11  11     1456.99     1403.97     25.94 o
   1  11  11      522.57      488.73     17.54 o
   3  11  11      624.43      654.41     18.86 o
   5  11  11      323.31      313.41     16.62 o
   7  11  11       60.47       56.92     13.11 o
   9  11  11       37.04       54.20     14.55 o
  11  11  11        0.93       12.55     14.21 o
 -10  12  11      165.72      251.69     51.80 o
  -8  12  11      244.25      271.83     33.54 o
  -6  12  11      617.83      616.87     36.17 o
  -4  12  11      247.95      230.32     21.38 o
  -2  12  11      564.33      552.09     26.31 o
   0  12  11      304.49      278.25     18.02 o
   2  12  11      641.39      635.08     22.17 o
   4  12  11        2.04        1.74      9.87 o
   6  12  11      132.70      136.24     14.11 o
   8  12  11       45.08       48.63     12.84 o
  10  12  11        1.80        7.74     14.30 o
 -11  13  11        1.89       11.82     38.01 o
  -9  13  11       12.28       10.61     24.26 o
  -7  13  11        0.68        0.94     20.40 o
  -5  13  11       64.34       65.50     15.55 o
  -3  13  11       84.38      111.32     17.38 o
  -1  13  11       31.96       22.68     16.02 o
   1  13  11      130.66      153.50     18.10 o
   3  13  11      300.87      277.26     21.56 o
   5  13  11       72.43       72.02     15.12 o
   7  13  11        5.35        1.11     13.48 o
   9  13  11       10.00        7.22     14.86 o
 -10  14  11       26.42       20.83     37.72 o
  -8  14  11      692.09      732.39     48.47 o
  -6  14  11      124.92      124.84     26.87 o
  -4  14  11      553.37      571.47     30.65 o
  -2  14  11      292.90      263.11     22.86 o
   0  14  11      355.57      321.65     28.65 o
   2  14  11      274.36      280.97     22.70 o
   4  14  11      302.34      295.82     23.57 o
   6  14  11       24.66       27.15     17.86 o
   8  14  11       50.33       41.37     14.77 o
  10  14  11       11.05        8.18     24.73 o
  -9  15  11       57.42      103.56     29.88 o
  -7  15  11      126.35      145.36     29.92 o
  -5  15  11       57.51       38.79     15.91 o
  -3  15  11        0.95      -12.75     14.19 o
  -1  15  11       26.11       18.54     18.11 o
   1  15  11       15.63       23.16     18.91 o
   3  15  11       26.33       28.15     17.55 o
   5  15  11        1.77        7.73     23.48 o
   7  15  11        0.70       -6.86     19.12 o
   9  15  11        2.50        5.03     24.32 o
  -8  16  11        8.61       23.07     26.47 o
  -6  16  11      153.40      217.25     32.82 o
  -4  16  11      170.26      141.08     22.41 o
  -2  16  11      177.61      182.19     26.91 o
   0  16  11        7.27        9.13     18.90 o
   2  16  11      352.44      364.54     33.67 o
   4  16  11       57.63       16.54     25.18 o
   6  16  11       69.87       65.59     22.30 o
   8  16  11        4.83       -3.17     20.07 o
  -7  17  11      184.64      188.94     34.03 o
  -5  17  11      138.14      117.42     29.35 o
  -3  17  11      121.94      130.58     22.07 o
  -1  17  11       67.06       47.85     22.19 o
   1  17  11        7.63       -0.62     20.12 o
   3  17  11       70.43       86.26     26.46 o
   5  17  11       37.88       50.18     22.36 o
   7  17  11        0.50      -12.01     21.73 o
  -6  18  11        3.79       13.82     25.78 o
  -4  18  11       15.21       48.27     25.27 o
  -2  18  11        0.27       -7.47     20.43 o
   0  18  11       56.12       59.47     23.68 o
   2  18  11        0.27      -14.82     21.63 o
   4  18  11       19.75      -17.17     39.13 o
   6  18  11       17.65        3.77     22.83 o
  -5  19  11      217.87      244.53     36.64 o
  -3  19  11       54.39       32.94     35.47 o
  -1  19  11       48.87       61.06     25.06 o
   1  19  11       41.95       23.48     23.65 o
   3  19  11       40.19       45.61     41.67 o
   5  19  11       49.61       10.12     28.54 o
  -4  20  11       94.54      163.29     47.30 o
  -2  20  11        6.15       -0.37     22.45 o
   0  20  11        0.85       -6.42     22.17 o
   2  20  11        5.01      -18.02     38.29 o
   4  20  11       19.74        1.82     28.37 o
  -3  21  11        9.36      -20.55     35.47 o
  -1  21  11       38.46       31.27     33.36 o
   1  21  11       16.12       31.08     25.88 o
   3  21  11        5.47       11.09     28.59 o
 -12   0  12      107.94      111.77     41.95 o
 -10   0  12      282.71      263.43     34.49 o
  -8   0  12     1052.56     1124.39     43.29 o
  -6   0  12     1196.21     1188.79     40.30 o
  -4   0  12     2681.94     2482.50     27.23 o
  -2   0  12      235.41      296.03     10.33 o
   0   0  12     3772.89     3680.17     32.19 o
   2   0  12     4781.50     4630.72     33.03 o
   4   0  12      688.28      742.92     13.44 o
   8   0  12      212.65      209.61     15.09 o
  10   0  12      132.40      142.58     15.32 o
  12   0  12       10.61       17.18     14.26 o
 -13   1  12        5.48       -5.52     25.68 o
 -11   1  12        1.31      -10.68     21.47 o
  -9   1  12      258.20      238.43     16.14 o
  -7   1  12        4.57       -4.96      9.84 o
  -5   1  12     1633.45     1531.01     18.11 o
  -3   1  12        7.17        0.65      3.69 o
  -1   1  12        2.14        1.09      3.29 o
   1   1  12     2526.86     2424.69     17.35 o
   3   1  12       80.44       89.19      5.50 o
   5   1  12        5.59        8.49      6.89 o
   7   1  12       48.43       61.11      9.82 o
   9   1  12        7.49        5.86      7.78 o
  11   1  12        0.97        8.94      9.03 o
 -12   2  12       75.10      101.94     29.46 o
 -10   2  12      306.31      303.40     27.78 o
  -8   2  12      113.07      122.46     15.69 o
  -6   2  12     2152.02     2151.82     26.93 o
  -4   2  12       46.08       62.27      6.09 o
  -2   2  12     1552.20     1446.95     15.19 o
   0   2  12     2515.52     2510.61     18.38 o
   2   2  12      411.99      399.71      8.47 o
   4   2  12     1778.31     1761.22     25.41 o
   6   2  12      244.11      268.69     17.28 o
   8   2  12      142.70      152.20     14.58 o
  10   2  12       68.86       76.86     15.19 o
  12   2  12       19.93       19.33     11.75 o
 -13   3  12       29.68       21.37     37.30 o
 -11   3  12       61.87       47.30     24.58 o
  -9   3  12      513.62      527.15     21.67 o
  -7   3  12     1601.16     1544.81     32.57 o
  -5   3  12      343.41      320.73     12.35 o
  -3   3  12     3123.30     2990.67     25.52 o
  -1   3  12      553.32      621.73     10.69 o
   1   3  12     2877.98     2839.86     34.55 o
   3   3  12     2066.72     2027.10     20.32 o
   5   3  12       61.91       71.78      9.60 o
   7   3  12       68.11       65.48     10.60 o
   9   3  12       51.84       58.09     14.35 o
  11   3  12        8.40       -4.24     14.94 o
 -12   4  12       29.66       21.23     25.57 o
 -10   4  12        1.30       -7.25     19.90 o
  -8   4  12       48.62       61.78     14.14 o
  -6   4  12       61.40       70.89     12.05 o
  -4   4  12        3.61        1.06      6.08 o
  -2   4  12      775.37      717.52     13.06 o
   0   4  12       12.51       20.69      4.33 o
   2   4  12       32.77       34.51      4.65 o
   4   4  12      369.31      379.99     12.28 o
   6   4  12      276.65      270.48     16.20 o
   8   4  12       26.95       39.96     11.87 o
  10   4  12       21.52       21.14     16.33 o
  12   4  12        8.59        7.04     28.43 o
 -13   5  12       54.10       65.76     29.56 o
 -11   5  12      103.51      124.18     29.56 o
  -9   5  12      639.33      640.47     37.42 o
  -7   5  12      919.08      880.49     27.30 o
  -5   5  12     1127.31     1122.87     23.56 o
  -3   5  12     1834.46     1869.75     21.88 o
  -1   5  12     3579.78     3347.78     30.69 o
   1   5  12      955.63      993.83     16.92 o
   3   5  12     1387.34     1350.76     27.37 o
   5   5  12      556.35      555.55     20.21 o
   7   5  12      149.85      179.25     15.55 o
   9   5  12        6.29        6.14     12.47 o
  11   5  12       28.79       46.17     29.56 o
 -12   6  12       20.54        2.75     25.48 o
 -10   6  12       13.47       29.94     22.48 o
  -8   6  12      480.09      498.55     22.37 o
  -6   6  12      614.95      591.71     22.72 o
  -4   6  12        3.70        2.94      6.64 o
  -2   6  12     1776.27     1680.62     28.98 o
   0   6  12      403.82      414.89     11.71 o
   2   6  12       59.42       74.65      5.98 o
   4   6  12      354.33      330.20     10.77 o
   6   6  12       23.90       21.45     11.02 o
   8   6  12       58.12       56.22     14.19 o
  10   6  12        0.18       15.95     21.91 o
  12   6  12        0.29      -12.95     30.69 o
 -11   7  12       43.86       44.96     25.77 o
  -9   7  12      248.11      272.16     25.99 o
  -7   7  12       99.23      120.07     15.59 o
  -5   7  12      403.34      390.63     23.12 o
  -3   7  12     2448.73     2451.71     49.81 o
  -1   7  12       64.06       63.74      7.59 o
   1   7  12     1425.81     1385.14     36.78 o
   3   7  12       99.20      105.19      7.29 o
   5   7  12      259.88      243.07     10.70 o
   7   7  12      175.08      161.67     22.63 o
   9   7  12       14.72       28.41     22.41 o
  11   7  12        4.97       12.86     24.42 o
 -12   8  12       50.64       26.06     27.17 o
 -10   8  12      252.22      265.61     34.64 o
  -8   8  12      300.16      278.65     22.05 o
  -6   8  12     1030.16     1071.25     34.34 o
  -4   8  12     1615.42     1571.90     36.61 o
  -2   8  12      847.71      820.05     20.06 o
   0   8  12     2369.44     2313.05     39.42 o
   2   8  12      338.31      337.61     12.89 o
   4   8  12      180.95      201.33     10.85 o
   6   8  12      173.54      168.85     11.74 o
   8   8  12       13.05       35.53     22.05 o
  10   8  12        1.02      -11.92     23.93 o
 -11   9  12        0.16       -2.29     24.48 o
  -9   9  12       27.19       23.32     17.98 o
  -7   9  12        0.01       -6.86     13.71 o
  -5   9  12       69.78       89.81     16.35 o
  -3   9  12        4.25        2.10      7.83 o
  -1   9  12       30.17       38.19      8.62 o
   1   9  12        4.84        7.51      7.33 o
   3   9  12       45.81       49.35      7.90 o
   5   9  12       17.88       26.93      9.09 o
   7   9  12       57.54       56.17     10.32 o
   9   9  12       19.74       30.01     12.80 o
  11   9  12        0.01        7.48     27.60 o
 -10  10  12      181.06      144.14     44.48 o
  -8  10  12       95.72       98.81     25.82 o
  -6  10  12     1049.83     1055.54     36.40 o
  -4  10  12      965.35      991.50     44.20 o
  -2  10  12     1337.53     1315.75     28.95 o
   0  10  12      806.26      757.45     22.97 o
   2  10  12      343.10      330.50     15.54 o
   4  10  12      297.23      307.79     14.67 o
   6  10  12        6.70        2.05      9.66 o
   8  10  12       54.18       55.40     11.45 o
  10  10  12        4.18       25.62     42.79 o
 -11  11  12       25.33       58.28     39.98 o
  -9  11  12      148.82      181.49     31.35 o
  -7  11  12       57.31       75.48     19.69 o
  -5  11  12      359.16      401.90     26.78 o
  -3  11  12      338.92      341.26     23.21 o
  -1  11  12      119.63      129.94     16.66 o
   1  11  12      261.91      232.71     18.84 o
   3  11  12      283.31      310.63     16.67 o
   5  11  12        8.16        5.63      9.78 o
   7  11  12       38.44       28.99     12.76 o
   9  11  12        0.61        0.12     12.21 o
  11  11  12        0.10      -14.64     46.45 o
 -10  12  12        1.47      -24.21     32.38 o
  -8  12  12       65.58       56.37     24.74 o
  -6  12  12      197.94      174.40     21.74 o
  -4  12  12      225.72      241.26     22.30 o
  -2  12  12      335.74      317.27     28.27 o
   0  12  12      182.49      185.74     18.87 o
   2  12  12       53.70       55.17     15.10 o
   4  12  12       31.10       32.91     11.51 o
   6  12  12        9.61        5.25     11.06 o
   8  12  12       10.71       20.38     13.52 o
  10  12  12        5.49       11.05     13.79 o
  -9  13  12      114.74      146.60     32.07 o
  -7  13  12      276.54      330.31     36.52 o
  -5  13  12      334.82      355.92     27.67 o
  -3  13  12      757.31      771.53     38.19 o
  -1  13  12      292.94      272.28     26.97 o
   1  13  12      378.93      410.40     26.97 o
   3  13  12      236.68      212.61     20.69 o
   5  13  12       39.85       37.94     14.59 o
   7  13  12       32.94       26.05     14.23 o
   9  13  12       34.30       37.71     15.34 o
 -10  14  12        6.29       12.39     38.01 o
  -8  14  12       42.20       49.65     26.15 o
  -6  14  12        6.72        6.98     21.49 o
  -4  14  12        2.07       10.74     15.48 o
  -2  14  12        0.61       -6.07     16.81 o
   0  14  12        0.06        0.12     17.11 o
   2  14  12       90.81       92.60     18.47 o
   4  14  12        0.03        0.30     16.31 o
   6  14  12        0.05       -6.58     12.49 o
   8  14  12        3.46        7.85     13.52 o
  -9  15  12       29.33       14.59     27.17 o
  -7  15  12      123.39      142.18     31.16 o
  -5  15  12      137.62      140.24     22.37 o
  -3  15  12      372.67      373.76     34.42 o
  -1  15  12      207.31      185.45     26.33 o
   1  15  12      183.06      188.82     26.91 o
   3  15  12       41.52       28.32     18.29 o
   5  15  12       67.68       62.92     25.66 o
   7  15  12       72.06       69.76     26.38 o
   9  15  12        2.80       12.08     24.26 o
  -8  16  12       16.47       47.12     27.74 o
  -6  16  12      262.47      275.77     36.33 o
  -4  16  12       69.10       74.00     20.04 o
  -2  16  12      104.35      101.84     23.89 o
   0  16  12      293.33      292.78     31.15 o
   2  16  12       11.28       20.64     21.08 o
   4  16  12       84.45       63.48     27.67 o
   6  16  12       46.57       40.02     21.33 o
   8  16  12        7.56        0.69     24.42 o
  -7  17  12        5.63       29.49     26.62 o
  -5  17  12       10.50       27.83     24.39 o
  -3  17  12       33.52       31.93     22.67 o
  -1  17  12       33.31       42.19     22.27 o
   1  17  12        1.18        9.30     21.00 o
   3  17  12        4.70       10.22     22.31 o
   5  17  12       29.08       31.20     22.28 o
   7  17  12       12.36       10.87     27.17 o
  -6  18  12       69.73       60.12     28.72 o
  -4  18  12      145.81      149.49     44.76 o
  -2  18  12      274.27      287.63     34.30 o
   0  18  12      104.59       99.72     27.31 o
   2  18  12       41.62       31.40     24.93 o
   4  18  12       90.16       95.72     45.33 o
   6  18  12       75.83       82.67     25.24 o
  -5  19  12       59.17       73.76     41.67 o
  -3  19  12       18.33        4.43     22.68 o
  -1  19  12       73.56       76.19     27.13 o
   1  19  12        0.19       -4.44     21.98 o
   3  19  12        2.36       -6.19     40.82 o
   5  19  12        6.29       14.03     29.60 o
  -4  20  12       56.01       75.73     42.23 o
  -2  20  12       43.96       38.64     25.31 o
   0  20  12       44.46       34.93     25.41 o
   2  20  12       30.42       34.09     25.88 o
   4  20  12       52.37       68.13     31.49 o
  -1  21  12       26.11       39.11     26.33 o
   1  21  12       39.16       38.12     27.45 o
 -13   1  13       33.49       51.60     29.70 o
 -11   1  13       64.62       78.12     27.17 o
  -9   1  13       18.27        6.63     10.93 o
  -7   1  13      606.56      619.87     24.14 o
  -5   1  13     2229.78     2134.12     24.13 o
  -3   1  13     2552.03     2290.83     20.82 o
  -1   1  13     2568.86     2432.21     18.59 o
   1   1  13     2532.77     2440.22     18.50 o
   3   1  13     2443.54     2370.89     17.44 o
   5   1  13     1749.10     1714.65     54.05 o
   7   1  13      271.30      252.69     16.09 o
   9   1  13       95.57       93.34     13.43 o
  11   1  13       16.70       19.09     13.58 o
 -12   2  13       22.69       31.10     25.97 o
 -10   2  13        6.61       19.09     20.97 o
  -8   2  13      148.97      164.23     17.49 o
  -6   2  13      278.65      304.84     18.64 o
  -4   2  13     2745.60     2603.23     27.53 o
  -2   2  13      396.23      356.57     12.43 o
   0   2  13      303.99      347.29      9.54 o
   2   2  13     1165.99     1115.69     12.78 o
   4   2  13      533.89      553.46     16.72 o
   6   2  13      226.93      238.60     14.04 o
   8   2  13       30.05       27.55     10.94 o
  10   2  13       22.98       34.53     13.78 o
  12   2  13        1.38       -0.22     14.81 o
 -11   3  13       43.56       45.75     25.28 o
  -9   3  13       32.12       30.79     15.16 o
  -7   3  13      130.98      109.20     14.88 o
  -5   3  13      512.62      492.48     17.24 o
  -3   3  13       41.86       39.77      7.67 o
  -1   3  13     4051.70     3735.42     33.42 o
   1   3  13      392.50      360.72      8.87 o
   3   3  13      843.00      831.60     10.80 o
   5   3  13      544.28      510.24     17.80 o
   7   3  13      169.83      165.35     13.06 o
   9   3  13       39.17       38.65     13.60 o
  11   3  13        0.12        2.41     14.99 o
 -12   4  13       20.09       38.23     26.56 o
 -10   4  13       93.91      114.71     21.50 o
  -8   4  13      428.22      460.74     25.05 o
  -6   4  13      823.47      813.97     26.53 o
  -4   4  13     1791.31     1807.54     28.96 o
  -2   4  13     3507.24     3373.60     38.25 o
   0   4  13      689.41      648.84     11.33 o
   2   4  13     1830.04     1843.33     25.03 o
   4   4  13      976.37      967.95     22.51 o
   6   4  13      443.06      445.37     19.55 o
   8   4  13      201.10      214.42     16.21 o
  10   4  13        5.15       -3.83     14.33 o
  12   4  13        7.29        5.35     26.75 o
 -11   5  13        3.81      -17.29     22.38 o
  -9   5  13        6.03       -6.06     15.22 o
  -7   5  13       13.97       10.88     11.49 o
  -5   5  13      498.93      501.18     18.15 o
  -3   5  13      100.76       81.53      9.44 o
  -1   5  13      176.91      174.15      9.09 o
   1   5  13      678.06      632.99     12.01 o
   3   5  13        4.24       10.25      5.31 o
   5   5  13       11.93       10.09      9.96 o
   7   5  13       24.24       16.82     11.55 o
   9   5  13        0.41        0.16     12.36 o
  11   5  13        0.14        7.32     27.03 o
 -12   6  13       18.58       26.72     26.97 o
 -10   6  13      126.81      155.87     23.70 o
  -8   6  13      493.83      522.05     26.42 o
  -6   6  13      205.75      218.16     20.36 o
  -4   6  13     1491.36     1480.57     27.99 o
  -2   6  13      819.38      821.86     19.42 o
   0   6  13     2241.89     2128.64     41.77 o
   2   6  13     1034.52      997.63     21.32 o
   4   6  13      179.95      177.29      9.74 o
   6   6  13      508.74      494.27     23.09 o
   8   6  13      105.05       89.25     15.45 o
  10   6  13        5.74        4.71     21.43 o
  12   6  13        8.99       13.79     31.25 o
 -11   7  13       48.96       44.93     26.85 o
  -9   7  13       45.09       87.41     24.98 o
  -7   7  13      588.29      598.03     29.73 o
  -5   7  13      265.42      248.44     17.32 o
  -3   7  13     1182.11     1215.70     35.56 o
  -1   7  13      261.63      261.56     13.38 o
   1   7  13      502.78      527.21     14.56 o
   3   7  13       24.97       26.87      6.65 o
   5   7  13      183.43      201.86     10.63 o
   7   7  13      167.43      184.25     23.81 o
   9   7  13        1.10       -6.02     21.29 o
  11   7  13        1.59       -2.53     30.41 o
 -12   8  13       11.27       17.17     38.29 o
 -10   8  13       30.30       22.14     28.58 o
  -8   8  13      132.18      138.18     21.32 o
  -6   8  13        9.23       19.89     14.13 o
  -4   8  13       68.73       55.40     10.17 o
  -2   8  13      317.91      313.27     15.66 o
   0   8  13       62.63       73.14      9.30 o
   2   8  13      522.55      491.52     16.64 o
   4   8  13       20.58       21.81      7.41 o
   6   8  13        4.91       22.80     25.90 o
   8   8  13        6.87       18.57     21.58 o
  10   8  13       22.92        8.06     24.96 o
 -11   9  13       87.53       64.19     41.67 o
  -9   9  13      180.96      197.33     30.72 o
  -7   9  13      251.70      257.04     24.72 o
  -5   9  13     1265.12     1290.47     37.09 o
  -3   9  13      121.66      113.09     15.36 o
  -1   9  13     1883.70     1927.87     32.62 o
   1   9  13      435.95      388.55     16.04 o
   3   9  13      178.95      204.71     12.15 o
   5   9  13      347.43      365.54     16.65 o
   7   9  13       30.50       20.76     13.36 o
   9   9  13       47.37       40.41     25.09 o
  11   9  13       13.67       37.98     27.46 o
 -10  10  13        2.99       -5.35     24.49 o
  -8  10  13       28.62       16.38     22.29 o
  -6  10  13        1.10       -2.93     14.39 o
  -4  10  13      199.58      231.26     21.10 o
  -2  10  13      174.95      176.36     21.83 o
   0  10  13        1.67        6.17     10.40 o
   2  10  13      197.34      183.99     13.85 o
   4  10  13        0.24        3.41      8.68 o
   6  10  13      102.95      118.40     13.54 o
   8  10  13       12.94       21.93     12.41 o
  10  10  13        2.66        6.48     43.64 o
 -11  11  13       66.83       33.78     40.82 o
  -9  11  13       53.83       59.37     26.67 o
  -7  11  13      323.95      319.69     27.64 o
  -5  11  13       81.45       73.32     17.48 o
  -3  11  13      410.34      386.75     30.05 o
  -1  11  13      319.59      300.01     21.93 o
   1  11  13       87.59       97.60     15.98 o
   3  11  13      429.47      445.48     19.98 o
   5  11  13       15.94       24.19     10.68 o
   7  11  13        0.75       -3.73     11.77 o
   9  11  13       55.89       60.90     19.31 o
 -10  12  13       17.64       19.14     36.88 o
  -8  12  13       96.12       94.73     27.66 o
  -6  12  13      156.43      170.14     23.01 o
  -4  12  13      365.20      363.08     26.70 o
  -2  12  13      482.89      502.32     46.31 o
   0  12  13      445.16      420.37     26.49 o
   2  12  13      247.05      277.00     21.46 o
   4  12  13      481.82      538.48     22.60 o
   6  12  13       18.00       16.87     13.33 o
   8  12  13       38.50       43.15     14.11 o
  10  12  13       20.78       18.30     47.02 o
  -9  13  13       16.91        9.91     25.07 o
  -7  13  13        0.99       15.68     22.39 o
  -5  13  13       54.26       52.42     18.02 o
  -3  13  13       30.23       27.12     19.19 o
  -1  13  13        0.35        4.61     16.80 o
   1  13  13       33.67       23.53     15.66 o
   3  13  13       34.32       41.21     16.77 o
   5  13  13        6.18       14.50     13.50 o
   7  13  13        0.91       -0.24     13.48 o
   9  13  13        1.27       27.67     14.31 o
  -8  14  13      118.62      149.48     31.98 o
  -6  14  13       73.86       58.98     20.07 o
  -4  14  13      377.03      425.31     36.72 o
  -2  14  13      352.95      323.49     31.45 o
   0  14  13      184.73      204.59     26.48 o
   2  14  13      894.29     1008.01     36.54 o
   4  14  13       40.45       46.90     18.28 o
   6  14  13       77.74       80.99     17.50 o
   8  14  13       43.76       45.00     16.16 o
  -9  15  13        5.58       -3.48     26.47 o
  -7  15  13       28.76       17.88     25.35 o
  -5  15  13       97.71      112.58     21.88 o
  -3  15  13       68.96       64.03     28.43 o
  -1  15  13      121.61      142.97     25.58 o
   1  15  13      241.50      254.90     30.08 o
   3  15  13      115.36      152.93     22.58 o
   5  15  13       81.90       84.27     26.46 o
   7  15  13        3.63       -1.49     24.71 o
  -8  16  13       35.80       16.53     31.25 o
  -6  16  13       28.22       15.89     25.08 o
  -4  16  13       51.01       43.43     23.01 o
  -2  16  13       27.58       25.38     21.50 o
   0  16  13      332.41      329.19     33.67 o
   2  16  13       27.92       32.52     23.19 o
   4  16  13       12.35       18.23     18.91 o
   6  16  13       58.78       75.97     30.69 o
  -7  17  13       28.67       56.29     28.74 o
  -5  17  13      154.47      163.85     45.04 o
  -3  17  13       80.91       61.11     24.86 o
  -1  17  13      363.85      355.23     36.60 o
   1  17  13      350.91      348.73     35.73 o
   3  17  13      134.14      144.45     29.18 o
   5  17  13       75.55       64.61     23.51 o
   7  17  13       46.62       40.69     28.75 o
  -6  18  13        3.97       27.31     38.57 o
  -4  18  13       13.43       23.37     35.47 o
  -2  18  13       18.77       15.97     22.77 o
   0  18  13       27.83       30.96     24.07 o
   2  18  13        2.58       -1.83     22.80 o
   4  18  13        0.98       -2.82     42.79 o
   6  18  13        0.30       35.28     29.08 o
  -5  19  13       13.06       -3.10     37.16 o
  -3  19  13       91.21       66.72     26.87 o
  -1  19  13      270.28      269.95     34.93 o
   1  19  13      100.73       91.92     27.87 o
   3  19  13       70.28      105.29     47.58 o
  -2  20  13      119.00      109.23     29.30 o
   0  20  13       53.96       56.65     27.24 o
   2  20  13       40.60       70.58     27.85 o
 -12   0  14       86.41       91.78     42.79 o
 -10   0  14      115.63      150.05     39.70 o
  -8   0  14       11.97       17.60     18.12 o
  -6   0  14      445.48      462.01     31.58 o
  -4   0  14      929.26      855.97     30.03 o
  -2   0  14     2030.14     1874.84     27.22 o
   0   0  14     1813.84     1740.60     23.65 o
   2   0  14     1314.61     1342.18     22.95 o
   4   0  14      139.32      125.19      9.44 o
   6   0  14      438.49      456.92     23.65 o
 -11   1  14       45.20       61.28     25.96 o
  -9   1  14        1.10      -11.78     11.78 o
  -7   1  14        9.90       17.52     11.75 o
  -5   1  14       21.84       34.43     10.17 o
  -3   1  14      373.09      339.91     12.98 o
  -1   1  14       53.85       51.12      5.42 o
   1   1  14      592.30      561.38     11.46 o
   3   1  14        0.64        0.79      5.06 o
   5   1  14      138.17      137.17      9.32 o
   7   1  14       50.39       47.87     10.44 o
   9   1  14        0.86        1.90     10.70 o
  11   1  14       16.77       29.43     13.30 o
 -12   2  14        7.61        8.78     25.18 o
 -10   2  14       15.79       17.45     17.63 o
  -8   2  14       48.14       61.52     14.63 o
  -6   2  14      333.40      310.00     22.75 o
  -4   2  14      165.84      176.55     12.88 o
  -2   2  14     1130.80     1084.53     19.33 o
   0   2  14     2201.92     2073.89     18.90 o
   2   2  14       17.33        9.33      5.56 o
   4   2  14      711.35      793.67     13.25 o
   6   2  14        6.12       10.03      9.70 o
   8   2  14       36.81       54.15     12.53 o
  10   2  14       10.72        6.83     12.77 o
  12   2  14        0.17        5.41     15.77 o
 -11   3  14       43.59       60.28     26.28 o
  -9   3  14      206.11      218.12     21.03 o
  -7   3  14        7.74       15.18     14.03 o
  -5   3  14      323.56      310.35     17.77 o
  -3   3  14     1379.99     1306.55     23.13 o
  -1   3  14     1123.07     1070.12     16.64 o
   1   3  14      956.66      953.32     13.82 o
   3   3  14      759.61      713.54     12.64 o
   5   3  14      223.73      224.22     14.61 o
   7   3  14      254.48      246.00     27.59 o
   9   3  14       86.18       72.86     14.74 o
  11   3  14       30.26       24.66     15.43 o
 -12   4  14       29.68       30.43     26.71 o
 -10   4  14        1.86        6.11     17.25 o
  -8   4  14       24.59       15.70     15.54 o
  -6   4  14       64.18       54.49     14.44 o
  -4   4  14        1.11       -3.77      8.04 o
  -2   4  14       92.90      102.04      9.77 o
   0   4  14       48.17       46.70      7.35 o
   2   4  14      219.08      214.18      9.63 o
   4   4  14       24.57       42.37      7.83 o
   6   4  14       35.59       22.92     11.03 o
   8   4  14        0.40        5.82     12.72 o
  10   4  14       15.32        7.66     15.08 o
 -11   5  14        1.41       -0.73     23.57 o
  -9   5  14      202.16      246.56     25.45 o
  -7   5  14      337.62      341.45     25.18 o
  -5   5  14       32.78       17.58      9.94 o
  -3   5  14     1383.49     1396.55     25.25 o
  -1   5  14     1000.34      891.01     17.83 o
   1   5  14     1239.51     1167.73     18.39 o
   3   5  14      822.65      816.22     21.79 o
   5   5  14      193.23      198.10     15.74 o
   7   5  14      281.22      273.07     18.80 o
   9   5  14      150.88      169.56     38.01 o
  11   5  14        9.07        6.19     26.75 o
 -12   6  14        8.91       24.21     39.41 o
 -10   6  14       70.83      108.49     32.38 o
  -8   6  14       26.83       39.45     17.27 o
  -6   6  14       33.14       26.86     11.52 o
  -4   6  14        1.93       -1.75     10.34 o
  -2   6  14      983.71      977.64     24.36 o
   0   6  14      279.41      250.65     11.82 o
   2   6  14      363.77      403.88     15.91 o
   4   6  14      293.72      268.55     11.84 o
   6   6  14      104.86       98.78     14.86 o
   8   6  14      252.28      255.26     19.83 o
  10   6  14       70.59       57.99     29.56 o
 -11   7  14        2.84       17.74     37.72 o
  -9   7  14       52.67       32.80     22.89 o
  -7   7  14       61.02       70.72     17.72 o
  -5   7  14      313.79      299.22     18.70 o
  -3   7  14      239.59      183.56     17.02 o
  -1   7  14        4.73        4.10      9.05 o
   1   7  14      787.29      769.36     17.11 o
   3   7  14      177.64      152.40     10.61 o
   5   7  14       76.92       69.28     11.61 o
   7   7  14      148.08      189.76     33.92 o
   9   7  14        1.94        3.94     21.85 o
  11   7  14       11.46       10.98     30.97 o
 -10   8  14       21.86       40.64     25.78 o
  -8   8  14      189.55      230.37     25.22 o
  -6   8  14      299.00      324.30     25.43 o
  -4   8  14      208.76      226.09     24.88 o
  -2   8  14      403.53      398.34     20.20 o
   0   8  14     1692.18     1630.07     39.27 o
   2   8  14      764.54      710.23     18.36 o
   4   8  14      350.37      350.01     16.31 o
   6   8  14      549.44      521.67     51.24 o
   8   8  14      250.30      267.80     29.38 o
  10   8  14       89.15       75.44     26.57 o
 -11   9  14        1.11      -18.30     34.91 o
  -9   9  14        8.66      -19.57     21.20 o
  -7   9  14        6.34       -3.38     15.41 o
  -5   9  14       19.18       14.55     14.56 o
  -3   9  14       41.56       36.45     16.91 o
  -1   9  14       11.83       26.38     13.17 o
   1   9  14      130.87      143.73     13.23 o
   3   9  14        9.03       10.89      8.57 o
   5   9  14       66.75       73.21     10.87 o
   7   9  14       53.62       61.36     24.00 o
   9   9  14       11.25       38.21     26.31 o
 -10  10  14      125.70      171.07     32.87 o
  -8  10  14        5.88        6.00     21.57 o
  -6  10  14      650.16      704.58     33.75 o
  -4  10  14      206.47      218.22     26.53 o
  -2  10  14      290.97      271.87     26.13 o
   0  10  14      727.72      717.02     28.31 o
   2  10  14      207.72      177.03     14.14 o
   4  10  14     1018.42     1029.88     21.38 o
   6  10  14      295.48      313.89     19.60 o
   8  10  14       80.12       69.27     27.33 o
  10  10  14       69.13       94.03     47.02 o
  -9  11  14       29.99       21.83     26.36 o
  -7  11  14       33.95       55.17     19.07 o
  -5  11  14      168.69      197.63     27.57 o
  -3  11  14      134.71      147.86     23.69 o
  -1  11  14      423.16      432.80     27.09 o
   1  11  14      522.96      576.19     27.76 o
   3  11  14      111.05      111.48     13.67 o
   5  11  14      229.22      267.52     19.25 o
   7  11  14       84.53       97.66     14.56 o
   9  11  14       25.70        7.88     43.64 o
 -10  12  14       12.32       -3.23     26.66 o
  -8  12  14       80.94       84.73     28.07 o
  -6  12  14       55.52       38.19     18.04 o
  -4  12  14       82.67       84.51     22.14 o
  -2  12  14      153.24      123.75     22.78 o
   0  12  14        6.27       12.03     14.92 o
   2  12  14      161.35      164.68     19.76 o
   4  12  14      254.32      283.66     18.01 o
   6  12  14       50.17       59.79     14.32 o
   8  12  14       28.35       34.18     13.12 o
  -9  13  14       66.69       70.14     28.74 o
  -7  13  14       88.01       87.51     27.77 o
  -5  13  14      203.36      204.24     30.06 o
  -3  13  14      679.71      685.48     39.29 o
  -1  13  14      238.33      246.09     28.05 o
   1  13  14      215.10      178.15     21.14 o
   3  13  14      764.30      807.74     39.49 o
   5  13  14      240.28      277.07     25.77 o
   7  13  14       90.96      109.96     17.07 o
   9  13  14       30.56       26.18     47.02 o
  -8  14  14        0.48       10.08     24.94 o
  -6  14  14        0.06      -11.90     21.04 o
  -4  14  14        0.10       24.27     21.18 o
  -2  14  14       78.94       80.37     22.59 o
   0  14  14        8.54        7.34     25.90 o
   2  14  14        1.02       17.11     17.48 o
   4  14  14       14.39       16.59     17.81 o
   6  14  14        2.58        4.10     14.79 o
   8  14  14        8.26        4.26     14.52 o
  -7  15  14       97.08      119.20     30.75 o
  -5  15  14      136.18      142.82     28.83 o
  -3  15  14      344.67      375.86     35.82 o
  -1  15  14       32.50       10.39     19.86 o
   1  15  14      399.97      447.36     36.72 o
   3  15  14      205.37      226.21     24.84 o
   5  15  14       81.47      106.71     26.47 o
   7  15  14       96.43      108.89     28.41 o
  -6  16  14       41.01       60.25     39.98 o
  -4  16  14      135.87      126.37     27.91 o
  -2  16  14       92.79       91.54     25.37 o
   0  16  14       74.44       82.80     25.00 o
   2  16  14      137.24      124.71     27.58 o
   4  16  14      123.58      138.13     23.23 o
   6  16  14       20.20       20.14     26.60 o
  -7  17  14       47.29        6.19     39.13 o
  -5  17  14       58.76       56.31     38.01 o
  -3  17  14        0.34      -20.68     20.68 o
  -1  17  14       93.50       87.62     26.47 o
   1  17  14       42.50       52.14     25.53 o
   3  17  14        2.16       13.54     24.26 o
   5  17  14       23.03       10.17     22.22 o
  -4  18  14       49.44       17.50     24.80 o
  -2  18  14       77.04       56.80     26.68 o
   0  18  14      231.96      217.90     32.98 o
   2  18  14       89.17      104.08     29.14 o
   4  18  14       66.79       60.81     46.45 o
  -3  19  14        2.22       10.04     24.80 o
  -1  19  14        3.81       14.67     24.81 o
   1  19  14        7.50       14.43     25.24 o
   3  19  14       10.52       21.96     46.73 o
  -2  20  14       69.35       91.91     29.62 o
   0  20  14       62.09       67.81     28.27 o
 -11   1  15      177.30      203.41     33.64 o
  -9   1  15      221.41      253.40     28.54 o
  -7   1  15      350.66      379.74     33.40 o
  -5   1  15      703.77      723.75     35.03 o
  -3   1  15      207.24      208.37     15.65 o
  -1   1  15      652.28      641.94     17.88 o
   1   1  15      730.90      729.43     14.95 o
   3   1  15      452.91      468.09     10.97 o
   5   1  15      353.22      355.77     14.41 o
   7   1  15      140.51      149.66     13.33 o
 -12   2  15        1.08       -7.61     25.67 o
 -10   2  15      155.07      187.90     46.45 o
  -8   2  15      103.70      128.95     20.46 o
  -6   2  15        3.63        7.63     15.92 o
  -4   2  15      448.51      447.42     21.74 o
  -2   2  15       54.32       58.71      9.19 o
   0   2  15      131.48      130.00      9.22 o
   2   2  15     1114.91     1099.53     15.14 o
   4   2  15       71.84       69.24      7.19 o
   6   2  15      284.30      297.20     19.83 o
   8   2  15       44.61       39.43     12.22 o
  10   2  15        7.35        7.32     12.67 o
 -11   3  15        7.93       -3.94     33.50 o
  -9   3  15       11.68       29.51     17.76 o
  -7   3  15      598.52      622.53     36.92 o
  -5   3  15      103.78      114.41     20.48 o
  -3   3  15       57.33       62.74     11.84 o
  -1   3  15      746.99      757.32     17.14 o
   1   3  15        2.34        1.86      5.54 o
   3   3  15      165.81      171.67      8.91 o
   5   3  15       95.02      114.20     12.43 o
   7   3  15        1.86        2.34     11.49 o
   9   3  15       86.58       82.32     15.23 o
  11   3  15       11.74       24.77     15.23 o
 -12   4  15        6.42       -1.69     35.75 o
 -10   4  15       46.41       64.44     25.37 o
  -8   4  15      404.59      448.24     30.49 o
  -6   4  15      162.57      163.71     24.45 o
  -4   4  15      318.53      315.56     21.07 o
  -2   4  15      298.19      287.44     16.77 o
   0   4  15      807.04      777.97     17.01 o
   2   4  15      715.17      698.02     14.94 o
   4   4  15     1001.52      954.83     25.57 o
   6   4  15      155.21      188.38     15.47 o
   8   4  15      128.61      101.96     16.91 o
  10   4  15       86.16      109.99     18.37 o
 -11   5  15        6.92       12.11     35.47 o
  -9   5  15        0.08       -3.17     16.16 o
  -7   5  15       10.29       10.89     14.75 o
  -5   5  15      107.90      112.35     15.56 o
  -3   5  15       37.54       33.64     11.29 o
  -1   5  15       58.96       39.70      9.47 o
   1   5  15       10.42       12.88      6.99 o
   3   5  15      124.74      121.63      8.42 o
   5   5  15      173.50      201.07     16.46 o
   7   5  15        3.35        5.05     12.26 o
   9   5  15        5.11      -13.98     14.27 o
  11   5  15        0.72       -2.82     26.18 o
 -10   6  15        1.52      -11.09     22.54 o
  -8   6  15      227.30      251.10     25.51 o
  -6   6  15      210.25      211.67     29.00 o
  -4   6  15      254.54      221.63     18.87 o
  -2   6  15      576.76      576.61     21.78 o
   0   6  15      133.02      123.53     10.07 o
   2   6  15     1267.80     1263.70     25.57 o
   4   6  15      142.76      140.44      9.68 o
   6   6  15      201.42      219.33     18.36 o
   8   6  15      146.85      143.55     17.66 o
  10   6  15       48.57       34.35     29.56 o
 -11   7  15        4.20       -2.53     36.04 o
  -9   7  15        3.84        7.88     22.10 o
  -7   7  15      212.47      213.61     23.67 o
  -5   7  15       82.25       70.42     20.00 o
  -3   7  15       31.22       21.91     12.01 o
  -1   7  15      412.61      389.66     20.04 o
   1   7  15      369.20      354.93     15.07 o
   3   7  15      765.40      762.17     17.74 o
   5   7  15      206.99      204.80     23.89 o
   7   7  15       73.89       82.88     23.09 o
   9   7  15       66.37       48.44     23.24 o
  11   7  15       20.59       11.26     30.41 o
 -10   8  15      115.73      147.50     31.53 o
  -8   8  15        9.25       14.66     17.25 o
  -6   8  15        1.25        4.54     18.30 o
  -4   8  15      682.41      666.36     36.62 o
  -2   8  15        1.63       -3.10     12.74 o
   0   8  15      304.55      297.11     20.46 o
   2   8  15       14.83       20.90      9.15 o
   4   8  15        0.57       -0.42      8.81 o
   6   8  15      145.15      150.34     34.35 o
   8   8  15       21.36       31.19     23.99 o
  10   8  15        1.92       36.60     32.94 o
 -11   9  15       82.21      108.67     45.04 o
  -9   9  15        3.57       -4.36     23.09 o
  -7   9  15       59.39       46.75     18.74 o
  -5   9  15      198.86      200.46     26.73 o
  -3   9  15      176.55      162.74     23.23 o
  -1   9  15      262.21      231.04     20.13 o
   1   9  15      807.74      810.91     23.27 o
   3   9  15      270.38      279.90     14.66 o
   5   9  15      399.30      413.96     18.83 o
   7   9  15      177.37      192.49     28.82 o
   9   9  15       67.42       99.18     27.66 o
 -10  10  15       21.29       27.32     27.06 o
  -8  10  15        3.23       27.14     23.88 o
  -6  10  15       18.80        6.13     19.66 o
  -4  10  15       74.41       72.90     20.88 o
  -2  10  15      243.06      264.36     26.91 o
   0  10  15       55.83       61.49     15.97 o
   2  10  15      216.72      222.59     16.19 o
   4  10  15        0.55        9.30      9.99 o
   6  10  15        9.24       21.55     11.26 o
   8  10  15        8.27       13.66     26.45 o
  10  10  15        1.48       -6.48     43.92 o
  -9  11  15       57.19       71.90     28.96 o
  -7  11  15       10.11        4.92     21.50 o
  -5  11  15      133.67      133.39     25.67 o
  -3  11  15      132.13      142.58     24.18 o
  -1  11  15      712.20      690.22     31.39 o
   1  11  15       16.28       29.03     15.37 o
   3  11  15      169.60      179.75     15.53 o
   5  11  15      246.63      256.34     19.29 o
   7  11  15       81.65       94.70     17.81 o
   9  11  15       32.41       53.77     46.73 o
  -8  12  15       66.19       97.90     29.15 o
  -6  12  15        1.84       11.22     21.08 o
  -4  12  15      147.82      180.05     27.33 o
  -2  12  15      201.70      195.48     26.26 o
   0  12  15       67.38       69.52     18.04 o
   2  12  15       88.13       79.19     18.40 o
   4  12  15      142.15      162.25     15.50 o
   6  12  15       85.07       88.73     15.85 o
   8  12  15       39.57       40.82     44.20 o
  -9  13  15       12.10       13.16     26.84 o
  -7  13  15       72.89       27.59     35.19 o
  -5  13  15       42.12       39.12     26.75 o
  -3  13  15      124.60      137.15     25.91 o
  -1  13  15       45.04       42.11     20.86 o
   1  13  15        1.00       -7.35     16.27 o
   3  13  15       35.43       23.40     17.34 o
   5  13  15        7.93       21.23     16.40 o
   7  13  15        5.08       -0.18     13.96 o
  -8  14  15       60.74       50.11     39.13 o
  -6  14  15       19.04       34.82     36.60 o
  -4  14  15      117.20      115.25     25.96 o
  -2  14  15      384.85      370.09     34.23 o
   0  14  15       40.07       30.69     21.65 o
   2  14  15      129.68      142.26     21.94 o
   4  14  15       60.22       44.02     19.24 o
   6  14  15       89.69      120.35     18.79 o
   8  14  15       43.07       57.31     15.43 o
  -7  15  15       79.87       69.82     41.10 o
  -5  15  15       47.07       49.42     25.20 o
  -3  15  15      105.13      120.51     27.17 o
  -1  15  15       48.91       51.73     23.05 o
   1  15  15       12.90       17.81     22.76 o
   3  15  15       11.12       13.26     19.33 o
   5  15  15       35.26        8.16     34.35 o
   7  15  15        4.45       15.72     16.85 o
  -6  16  15       41.40       56.31     38.01 o
  -4  16  15      100.66      105.38     27.82 o
  -2  16  15        8.52        2.94     21.65 o
   0  16  15      122.59      114.61     27.73 o
   2  16  15       33.32       21.62     24.28 o
   4  16  15        7.00       17.87     19.82 o
   6  16  15       20.37       25.65     27.22 o
  -5  17  15      143.75      154.84     45.33 o
  -3  17  15       12.91        9.42     23.28 o
  -1  17  15      103.53       95.14     27.42 o
   1  17  15       53.44       34.42     24.79 o
   3  17  15       14.53       20.74     25.44 o
   5  17  15       37.24       24.20     27.79 o
  -4  18  15        6.09        1.94     23.88 o
  -2  18  15        0.02        3.59     24.03 o
   0  18  15        0.41       -4.21     25.29 o
   2  18  15        6.17        5.99     24.46 o
   4  18  15        3.29       12.39     44.76 o
  -3  19  15       40.15       43.28     27.57 o
  -1  19  15       51.44       34.86     26.24 o
   1  19  15       46.45       29.59     26.61 o
 -10   0  16      287.85      357.82     53.77 o
  -8   0  16      263.01      244.08     43.64 o
  -6   0  16      447.19      498.30     47.30 o
  -4   0  16      689.07      662.15     47.02 o
  -2   0  16      297.54      305.31     35.89 o
   0   0  16      537.51      530.30     21.65 o
   2   0  16       68.38       54.20     10.75 o
   4   0  16      376.54      407.02     16.51 o
   6   0  16      447.50      384.61     18.00 o
  -9   1  16       46.82       35.19     22.69 o
  -7   1  16       90.69      101.94     23.87 o
  -5   1  16       33.81       32.66     17.00 o
  -3   1  16      594.80      583.42     23.40 o
  -1   1  16        0.73        1.66     10.04 o
   1   1  16        5.53        7.10      6.66 o
   3   1  16       90.38       96.65      7.39 o
   5   1  16        0.32        0.13      6.45 o
   7   1  16      111.55      105.33     12.92 o
 -10   2  16       94.11       87.84     37.44 o
  -8   2  16      151.48      175.58     28.43 o
  -6   2  16      570.05      572.14     35.97 o
  -4   2  16       50.81       52.45     16.92 o
  -2   2  16      727.16      670.17     19.95 o
   0   2  16       74.05       73.71      9.93 o
   2   2  16       78.60       78.32      7.45 o
   4   2  16      391.66      347.51     12.81 o
   6   2  16      226.03      218.63     18.26 o
   8   2  16       94.88       90.62     14.10 o
  -9   3  16      333.58      376.94     38.12 o
  -7   3  16       38.83       35.77     20.40 o
  -5   3  16      598.90      557.44     34.44 o
  -3   3  16      520.25      506.65     23.51 o
  -1   3  16      150.42      139.49     11.85 o
   1   3  16      268.86      267.55     11.21 o
   3   3  16       55.27       46.01      7.37 o
   5   3  16      306.11      335.27     19.65 o
   7   3  16      162.65      177.37     17.38 o
   9   3  16       40.54       37.38     16.05 o
 -10   4  16       29.46       61.09     37.44 o
  -8   4  16        0.15       -5.54     19.41 o
  -6   4  16      134.77      134.87     24.19 o
  -4   4  16       43.51       39.79     12.45 o
  -2   4  16       72.76       64.89     11.57 o
   0   4  16      163.56      159.67     10.73 o
   2   4  16       22.04       13.60      7.13 o
   4   4  16       85.90       93.75      8.61 o
   6   4  16        1.40        1.64     11.24 o
   8   4  16       22.32       28.55     14.74 o
  10   4  16       24.05       18.89     15.47 o
 -11   5  16      131.57      134.57     44.76 o
  -9   5  16       52.50       53.42     24.45 o
  -7   5  16      359.02      400.67     35.70 o
  -5   5  16      400.55      391.22     32.09 o
  -3   5  16      755.67      747.79     27.87 o
  -1   5  16      189.94      153.32     13.85 o
   1   5  16      218.34      232.06     12.28 o
   3   5  16      461.27      452.92     13.81 o
   5   5  16      187.23      208.30     17.43 o
   7   5  16      110.62      114.99     15.59 o
   9   5  16       53.84       46.57     16.87 o
 -10   6  16       11.72       -6.61     23.67 o
  -8   6  16        5.95        3.15     20.48 o
  -6   6  16      200.54      190.09     27.17 o
  -4   6  16      117.96      112.27     21.14 o
  -2   6  16       10.72        2.74     10.00 o
   0   6  16      174.59      170.64     11.77 o
   2   6  16       59.83       58.09      9.77 o
   4   6  16      126.64      119.75     10.93 o
   6   6  16       13.85        8.49     13.32 o
   8   6  16        0.19      -14.15     15.30 o
  10   6  16        0.73      -13.79     27.31 o
 -11   7  16       53.05       18.86     39.41 o
  -9   7  16      163.80      237.89     48.14 o
  -7   7  16       41.25       40.73     22.00 o
  -5   7  16      239.58      246.99     34.77 o
  -3   7  16      289.74      267.14     26.57 o
  -1   7  16       19.06        8.39     13.02 o
   1   7  16      645.97      628.43     19.71 o
   3   7  16      164.12      182.59     11.96 o
   5   7  16       13.48       16.91     10.79 o
   7   7  16       79.57       90.85     23.72 o
   9   7  16       13.70       28.15     30.12 o
 -10   8  16       66.69       65.63     30.23 o
  -8   8  16        2.81       -6.91     21.16 o
  -6   8  16      446.76      432.84     43.50 o
  -4   8  16      178.83      151.59     23.57 o
  -2   8  16      324.08      284.82     27.17 o
   0   8  16       55.16       45.63     15.24 o
   2   8  16      255.98      270.52     14.91 o
   4   8  16       98.15      117.59     12.39 o
   6   8  16       42.52       25.90     29.28 o
   8   8  16       17.59        8.30     23.94 o
  10   8  16       10.00       22.80     32.38 o
  -9   9  16      134.75      164.98     46.17 o
  -7   9  16       18.37       31.12     22.39 o
  -5   9  16       40.56       32.58     20.08 o
  -3   9  16        5.78       -0.25     17.01 o
  -1   9  16      190.28      181.94     20.17 o
   1   9  16       49.32       58.36     12.60 o
   3   9  16        0.49        0.07      9.39 o
   5   9  16       19.91       19.83     10.66 o
   7   9  16        2.77        0.84     24.44 o
   9   9  16        1.38       16.83     25.70 o
 -10  10  16       59.11       68.13     41.38 o
  -8  10  16      225.07      237.80     33.87 o
  -6  10  16       33.67       12.31     20.70 o
  -4  10  16      155.95      178.81     26.67 o
  -2  10  16      205.75      184.26     25.18 o
   0  10  16      516.25      488.85     29.00 o
   2  10  16       74.95       77.74     13.20 o
   4  10  16      114.52      143.39     15.70 o
   6  10  16       26.03       25.12     11.23 o
   8  10  16       13.66       14.74     26.58 o
  -9  11  16      147.95      187.78     50.39 o
  -7  11  16       17.38       17.56     22.88 o
  -5  11  16       37.59       36.59     22.09 o
  -3  11  16       98.57       92.31     22.99 o
  -1  11  16        6.91       12.33     18.31 o
   1  11  16       25.26       33.91     16.75 o
   3  11  16        6.81        2.14     11.71 o
   5  11  16       26.45       29.47     13.70 o
   7  11  16       11.53       12.11     41.67 o
   9  11  16       12.10       -3.94     46.17 o
  -8  12  16       28.09       13.79     37.44 o
  -6  12  16      128.74      130.74     28.46 o
  -4  12  16       29.18       18.03     20.77 o
  -2  12  16      291.51      249.81     29.66 o
   0  12  16      191.69      195.19     22.30 o
   2  12  16       24.68       17.69     17.32 o
   4  12  16       50.14       46.04     15.46 o
   6  12  16        0.32        9.98     14.43 o
   8  12  16        2.95       -9.29     45.04 o
  -7  13  16      196.68      213.12     49.27 o
  -5  13  16       13.04       30.89     23.07 o
  -3  13  16       99.37       87.55     24.25 o
  -1  13  16      162.84      154.82     26.67 o
   1  13  16       42.57       40.48     19.07 o
   3  13  16       72.27       67.47     19.53 o
   5  13  16       11.40       43.83     17.95 o
   7  13  16       44.74       61.31     17.27 o
  -8  14  16       17.21      -18.86     36.60 o
  -6  14  16        1.11        2.99     23.76 o
  -4  14  16       48.29       29.49     22.96 o
  -2  14  16       10.80       15.41     21.17 o
   0  14  16        0.67       -0.37     21.30 o
   2  14  16       63.61       68.87     20.67 o
   4  14  16       12.27       10.26     22.23 o
   6  14  16        4.71        5.21     16.17 o
  -7  15  16       11.46       18.02     36.88 o
  -5  15  16      125.89      130.15     31.81 o
  -3  15  16       12.71        9.45     22.48 o
  -1  15  16       29.73       31.97     22.91 o
   1  15  16      202.90      219.58     30.97 o
   3  15  16       15.42       14.26     19.98 o
   5  15  16       15.06       30.41     35.47 o
  -6  16  16       66.02      106.42     44.76 o
  -4  16  16        4.92      -11.45     22.87 o
  -2  16  16       17.62       18.86     22.97 o
   0  16  16       31.41       38.32     25.16 o
   2  16  16       24.45       15.21     24.35 o
   4  16  16        3.20        2.20     23.19 o
  -5  17  16       10.25        5.79     24.77 o
  -3  17  16       48.02       40.10     25.42 o
  -1  17  16        1.34      -16.85     22.99 o
   1  17  16       23.97       27.75     25.85 o
   3  17  16       18.03        2.07     21.24 o
  -2  18  16        1.28        1.78     25.25 o
   0  18  16       84.14       57.86     27.53 o
   2  18  16       24.79       28.98     27.39 o
  -9   1  17       72.39       80.93     26.06 o
  -7   1  17      308.13      297.86     32.34 o
  -5   1  17      100.52       78.18     21.10 o
  -3   1  17       13.06       12.66     14.83 o
  -1   1  17      853.60      822.03     24.69 o
   1   1  17      272.11      242.49     12.26 o
   3   1  17       45.44       37.89      7.77 o
   5   1  17       48.30       36.79      8.00 o
   7   1  17       46.64       39.45     11.41 o
 -10   2  17       70.62       83.39     28.36 o
  -8   2  17      241.18      229.18     31.82 o
  -6   2  17      152.68      159.54     34.06 o
  -4   2  17       35.48        7.37     16.29 o
  -2   2  17      225.82      237.01     16.58 o
   0   2  17      386.81      390.40     17.45 o
   2   2  17      174.56      168.93      9.62 o
   4   2  17       21.52       30.44      7.67 o
   6   2  17       17.60       28.43     12.62 o
   8   2  17       37.66       29.83     12.42 o
  -9   3  17       20.72       19.22     23.58 o
  -7   3  17        1.08       -6.89     18.99 o
  -5   3  17        9.85      -13.23     16.52 o
  -3   3  17      117.68      122.23     15.28 o
  -1   3  17       18.21       11.21      9.37 o
   1   3  17        1.34        2.50      8.56 o
   3   3  17      117.25      125.10      9.37 o
   5   3  17       69.56       61.13     12.82 o
   7   3  17        1.32       -1.68     12.57 o
   9   3  17        6.47        7.85     13.38 o
 -10   4  17      250.29      293.92     54.90 o
  -8   4  17      451.25      468.82     40.11 o
  -6   4  17       32.88       33.18     20.26 o
  -4   4  17      826.66      798.20     38.00 o
  -2   4  17      327.06      300.05     18.50 o
   0   4  17      443.61      410.59     16.28 o
   2   4  17      170.81      164.87     11.93 o
   4   4  17       40.02       33.70      8.02 o
   6   4  17       33.08       12.05     12.47 o
   8   4  17       23.01       13.69     14.20 o
  10   4  17       21.38       26.01     15.54 o
  -9   5  17       60.91       67.79     26.17 o
  -7   5  17      117.46      148.83     27.35 o
  -5   5  17        4.75       -4.71     17.40 o
  -3   5  17       86.64      110.61     20.63 o
  -1   5  17      188.53      179.42     18.47 o
   1   5  17       59.12       77.10     10.92 o
   3   5  17       16.88       18.60      8.53 o
   5   5  17        2.53       -2.33     11.91 o
   7   5  17        0.21        0.13     14.31 o
   9   5  17        6.27       -0.25     15.49 o
 -10   6  17      285.76      351.91     58.28 o
  -8   6  17       92.96       87.72     26.57 o
  -6   6  17      143.68      150.68     26.24 o
  -4   6  17      522.88      505.99     34.30 o
  -2   6  17      432.51      388.00     24.65 o
   0   6  17        3.48        9.17     13.54 o
   2   6  17      353.63      352.62     16.61 o
   4   6  17       58.75       50.95     10.43 o
   6   6  17       22.42       10.36     20.69 o
   8   6  17       19.53       20.83     27.03 o
  10   6  17        1.97      -10.98     27.03 o
  -9   7  17      151.07      176.05     32.18 o
  -7   7  17      138.38      153.17     27.96 o
  -5   7  17      466.74      492.52     36.71 o
  -3   7  17      405.01      395.97     31.70 o
  -1   7  17      502.41      541.35     28.07 o
   1   7  17       57.68       51.09     11.03 o
   3   7  17       77.61       88.57     11.06 o
   5   7  17       18.62        4.03     19.80 o
   7   7  17        2.92        0.89     21.84 o
   9   7  17       19.34       24.49     29.56 o
 -10   8  17        7.94       16.61     39.41 o
  -8   8  17      113.06      125.83     28.97 o
  -6   8  17       45.01       65.08     22.94 o
  -4   8  17       94.25      107.19     22.88 o
  -2   8  17       29.01       19.40     17.91 o
   0   8  17      114.48      100.63     17.61 o
   2   8  17        2.27       -1.72      9.72 o
   4   8  17        7.23       15.22     10.72 o
   6   8  17       43.26       46.82     24.81 o
   8   8  17        2.18       30.40     24.34 o
  -9   9  17      221.16      282.65     54.90 o
  -7   9  17      430.19      463.12     51.80 o
  -5   9  17      499.33      540.10     39.42 o
  -3   9  17      419.93      430.91     34.73 o
  -1   9  17      421.21      430.61     27.66 o
   1   9  17      142.58      158.80     19.44 o
   3   9  17      106.06       96.01     13.29 o
   5   9  17       57.44       52.29     11.85 o
   7   9  17       23.79       18.15     25.62 o
   9   9  17        9.28        7.32     32.66 o
  -8  10  17       14.52       30.36     24.52 o
  -6  10  17        5.48       16.36     22.20 o
  -4  10  17      182.64      175.79     27.53 o
  -2  10  17       11.08       13.18     19.00 o
   0  10  17       41.25       53.44     17.40 o
   2  10  17       19.53        6.07     11.75 o
   4  10  17        0.25        3.53     12.38 o
   6  10  17        7.48       -4.36     15.04 o
   8  10  17        3.13       -0.53     26.92 o
  -9  11  17       28.23       63.34     40.82 o
  -7  11  17      566.43      625.57     46.58 o
  -5  11  17      275.51      278.01     33.32 o
  -3  11  17       56.37       64.42     22.56 o
  -1  11  17      331.10      356.00     32.25 o
   1  11  17      102.56       99.15     19.56 o
   3  11  17       23.29       30.47     12.67 o
   5  11  17       98.57      105.01     16.20 o
   7  11  17        2.54       -4.50     43.07 o
  -8  12  17      248.78      360.36     57.15 o
  -6  12  17      159.49      149.87     29.99 o
  -4  12  17       72.70       53.78     23.59 o
  -2  12  17      194.69      186.48     27.87 o
   0  12  17      120.81      100.22     20.66 o
   2  12  17       81.61      102.13     20.83 o
   4  12  17       35.87       43.30     15.64 o
   6  12  17       33.19       45.82     15.44 o
   8  12  17       16.10       33.50     48.14 o
  -7  13  17        1.65        4.43     23.97 o
  -5  13  17      117.76      139.75     29.56 o
  -3  13  17       51.46       61.25     24.07 o
  -1  13  17        6.84        4.51     20.50 o
   1  13  17        0.21       -6.45     17.87 o
   3  13  17      110.34      131.07     21.79 o
   5  13  17        6.22        3.57     17.01 o
   7  13  17        7.99        0.84     46.17 o
  -6  14  17      220.94      237.12     34.38 o
  -4  14  17      212.07      218.84     32.00 o
  -2  14  17       71.78       66.06     24.88 o
   0  14  17      104.06       90.63     25.97 o
   2  14  17      162.12      168.53     24.45 o
   4  14  17       47.22       50.43     24.65 o
   6  14  17       33.60       51.09     17.68 o
  -5  15  17       13.85       30.70     24.91 o
  -3  15  17       19.80       24.48     23.29 o
  -1  15  17       50.71       32.90     24.41 o
   1  15  17        0.92       -6.56     23.71 o
   3  15  17       24.82       30.62     21.01 o
   5  15  17        0.42       -9.29     34.91 o
  -4  16  17      248.68      275.95     60.39 o
  -2  16  17       39.74       31.16     25.48 o
   0  16  17       12.87        9.47     24.89 o
   2  16  17       95.51       99.49     28.40 o
   4  16  17       29.06       25.90     39.98 o
  -3  17  17       76.57       63.64     28.01 o
  -1  17  17        1.08        0.16     26.04 o
   1  17  17       74.92       51.16     28.19 o
   3  17  17       15.27       23.76     22.43 o
   0  18  17       23.49        6.29     25.99 o
 -10   0  18      119.66      120.49     43.07 o
  -8   0  18       56.44       87.56     36.60 o
  -6   0  18     2239.21     2218.44     88.40 o
  -4   0  18      403.51      383.72     44.76 o
  -2   0  18      230.03      183.84     33.22 o
   0   0  18     1095.27     1192.35     40.16 o
   2   0  18      892.75      888.73     28.72 o
   4   0  18      228.19      262.76     19.59 o
   6   0  18       36.79       40.86     11.41 o
  -9   1  18       51.87       40.60     25.67 o
  -7   1  18        0.44       -8.16     19.71 o
  -5   1  18      739.73      794.44     41.41 o
  -3   1  18        8.93       24.00     17.32 o
  -1   1  18        0.56        0.60     12.05 o
   1   1  18      248.48      249.92     14.81 o
   3   1  18       80.80       91.24      9.31 o
   5   1  18        4.29        2.41      7.91 o
 -10   2  18       38.73       55.58     26.87 o
  -8   2  18      314.28      284.77     34.94 o
  -6   2  18      247.49      237.78     30.33 o
  -4   2  18      441.80      413.49     32.84 o
  -2   2  18      559.02      532.13     27.13 o
   0   2  18      483.76      453.61     22.99 o
   2   2  18      258.83      286.45     13.33 o
   4   2  18      297.74      321.88     14.16 o
   6   2  18       26.43       29.50     13.07 o
   8   2  18        2.08        5.63     18.02 o
  -9   3  18      147.53      162.20     30.01 o
  -7   3  18      714.93      805.12     46.47 o
  -5   3  18      402.82      409.33     34.84 o
  -3   3  18      504.71      517.01     33.43 o
  -1   3  18       49.67       49.51     13.90 o
   1   3  18      749.93      756.68     21.15 o
   3   3  18      214.17      210.44     11.60 o
   5   3  18       62.14       66.03     15.43 o
   7   3  18       12.94       16.91     17.31 o
   9   3  18        3.45       -5.12     12.85 o
 -10   4  18        4.28       29.56     35.75 o
  -8   4  18        4.06       -3.05     21.76 o
  -6   4  18        0.45      -10.53     19.11 o
  -4   4  18        7.70        3.31     17.60 o
  -2   4  18      688.84      717.31     30.63 o
   0   4  18       31.25       27.79     13.27 o
   2   4  18        1.16       -3.57      8.90 o
   4   4  18       66.41       88.29      9.88 o
   6   4  18        8.14        2.59     14.00 o
   8   4  18        0.82       -2.01     14.00 o
  10   4  18        0.17        2.41     14.81 o
  -9   5  18      666.44      672.96     66.30 o
  -7   5  18      242.36      238.09     32.14 o
  -5   5  18      248.15      225.37     28.66 o
  -3   5  18      987.42      945.93     47.58 o
  -1   5  18      539.52      530.44     28.60 o
   1   5  18      119.23      126.02     12.89 o
   3   5  18      349.74      334.40     15.41 o
   5   5  18      110.81      117.51     16.55 o
   7   5  18       21.69       -1.30     15.29 o
   9   5  18        8.04       -1.05     15.29 o
 -10   6  18       30.32       29.56     39.41 o
  -8   6  18      303.66      332.48     37.58 o
  -6   6  18      235.67      231.30     30.95 o
  -4   6  18        3.46      -19.57     19.57 o
  -2   6  18      227.55      220.14     25.88 o
   0   6  18        2.67       -2.84     14.87 o
   2   6  18        1.29       -0.29      9.50 o
   4   6  18      111.80      109.28     11.94 o
   6   6  18        0.95       -2.59     20.56 o
   8   6  18        0.62        2.53     27.03 o
  -9   7  18       68.79       57.81     27.04 o
  -7   7  18       52.97       66.09     25.00 o
  -5   7  18      189.83      194.39     28.61 o
  -3   7  18      299.28      309.78     30.14 o
  -1   7  18      146.42      146.12     19.91 o
   1   7  18      270.15      278.19     18.40 o
   3   7  18        9.51        0.97     10.72 o
   5   7  18       31.73       25.58     22.00 o
   7   7  18       57.22       68.48     24.09 o
   9   7  18        2.63       -1.97     29.56 o
  -8   8  18      236.57      239.80     34.43 o
  -6   8  18      359.22      408.85     38.01 o
  -4   8  18      287.06      267.66     30.65 o
  -2   8  18      317.63      281.01     28.96 o
   0   8  18      190.89      170.55     20.94 o
   2   8  18       39.43       38.79     12.65 o
   4   8  18      114.24      108.10     13.56 o
   6   8  18       26.79       29.53     24.74 o
   8   8  18       16.26       12.95     31.53 o
  -9   9  18       26.57       52.93     40.82 o
  -7   9  18        8.55       17.41     22.81 o
  -5   9  18        9.50        2.37     20.39 o
  -3   9  18        0.10       24.40     19.99 o
  -1   9  18        1.67       -8.01     16.40 o
   1   9  18       35.92       43.77     17.57 o
   3   9  18        9.29       14.84     13.26 o
   5   9  18        0.03        0.52     11.06 o
   7   9  18        4.34        1.59     25.55 o
  -8  10  18       98.26      106.85     32.80 o
  -6  10  18      455.63      474.56     41.97 o
  -4  10  18      244.57      267.75     32.34 o
  -2  10  18      137.29      131.50     25.37 o
   0  10  18      294.55      280.57     24.65 o
   2  10  18       79.03       71.76     18.67 o
   4  10  18       13.11        5.76     13.55 o
   6  10  18       63.33       51.24     43.36 o
   8  10  18       15.63       36.21     28.13 o
  -7  11  18       72.19       93.41     28.56 o
  -5  11  18      198.00      212.45     31.64 o
  -3  11  18      159.53      176.40     28.17 o
  -1  11  18       10.87        9.48     20.72 o
   1  11  18      200.23      213.53     23.61 o
   3  11  18       11.05       11.57     14.94 o
   5  11  18        5.95       -6.77     13.68 o
   7  11  18       13.20       36.32     46.17 o
  -8  12  18        7.98       28.43     40.26 o
  -6  12  18       80.94       97.13     28.35 o
  -4  12  18       25.07       23.90     22.88 o
  -2  12  18      123.96       96.16     25.71 o
   0  12  18       14.27       10.40     18.24 o
   2  12  18        4.19        2.68     18.86 o
   4  12  18       56.48       52.13     16.93 o
   6  12  18        0.67      -13.60     13.60 o
  -7  13  18      145.29      141.81     44.34 o
  -5  13  18      299.34      346.91     37.66 o
  -3  13  18      196.73      176.19     30.16 o
  -1  13  18      173.56      161.77     28.85 o
   1  13  18      138.56      141.28     23.43 o
   3  13  18       72.58       81.18     25.84 o
   5  13  18       14.41       28.63     18.67 o
  -6  14  18       63.28       80.44     28.56 o
  -4  14  18        2.91      -10.81     22.45 o
  -2  14  18        0.06      -19.76     21.39 o
   0  14  18       27.59       45.16     24.88 o
   2  14  18        1.30       -5.36     19.95 o
   4  14  18        3.87       18.06     24.03 o
  -5  15  18       50.95       41.79     25.93 o
  -3  15  18      300.21      317.81     36.44 o
  -1  15  18       88.84       82.08     27.32 o
   1  15  18       53.64       79.49     28.67 o
   3  15  18       54.92       34.50     26.01 o
  -4  16  18       80.58       85.15     29.17 o
  -2  16  18      125.41      129.02     30.66 o
   0  16  18       40.92       40.69     27.09 o
   2  16  18       39.00       23.55     25.99 o
  -1  17  18       23.83       29.62     27.26 o
   1  17  18       32.06       44.33     28.50 o
  -9   1  19      104.84      127.17     30.35 o
  -7   1  19      306.34      299.96     35.33 o
  -5   1  19     1435.83     1581.32     54.05 o
  -3   1  19     1423.08     1407.13     47.36 o
  -1   1  19      864.52      853.21     28.70 o
   1   1  19      397.32      400.34     23.72 o
   3   1  19      422.11      441.19     16.13 o
   5   1  19      151.06      150.59     11.70 o
   7   1  19       46.01       30.44     12.10 o
 -10   2  19      133.98      160.11     31.98 o
  -8   2  19        4.70      -15.86     21.87 o
  -6   2  19       39.28       42.27     22.68 o
  -4   2  19     1688.66     1750.60     53.64 o
  -2   2  19       94.74       71.63     20.86 o
   0   2  19       66.78       61.80     14.84 o
   2   2  19      321.03      342.31     16.19 o
   4   2  19       81.88       86.02     10.07 o
   6   2  19       39.18       34.36     14.12 o
  -9   3  19       39.62       46.94     25.47 o
  -7   3  19      645.53      722.97     45.88 o
  -5   3  19       92.15       75.67     23.16 o
  -3   3  19      199.53      217.29     27.06 o
  -1   3  19     1015.47     1075.95     35.10 o
   1   3  19      145.10      140.09     13.42 o
   3   3  19       31.10       27.39      8.69 o
   5   3  19       95.51       83.88     12.64 o
   7   3  19        8.38        6.36     13.63 o
 -10   4  19       18.52       36.04     37.72 o
  -8   4  19      327.10      351.66     38.74 o
  -6   4  19      440.07      413.89     37.58 o
  -4   4  19      422.38      388.04     34.09 o
  -2   4  19     1434.72     1457.65     48.16 o
   0   4  19      339.03      340.84     20.97 o
   2   4  19      289.03      291.83     15.77 o
   4   4  19      181.91      163.70     11.91 o
   6   4  19      174.93      199.37     28.58 o
   8   4  19       26.16       22.56     14.88 o
  -9   5  19       17.44       27.42     25.64 o
  -7   5  19        3.35        0.57     21.98 o
  -5   5  19        1.68       -1.45     19.50 o
  -3   5  19       20.56       12.82     18.57 o
  -1   5  19        9.47        7.08     16.17 o
   1   5  19       16.31       23.39     11.10 o
   3   5  19        1.56        2.75     10.27 o
   5   5  19       30.88       35.86     20.47 o
   7   5  19        0.87        4.70     15.63 o
   9   5  19        0.03        4.46     15.54 o
  -8   6  19      266.11      272.50     36.08 o
  -6   6  19      163.97      199.74     31.01 o
  -4   6  19      526.76      501.80     37.42 o
  -2   6  19      198.06      151.58     25.08 o
   0   6  19      933.24      992.31     35.48 o
   2   6  19      184.67      163.93     14.06 o
   4   6  19      100.33      102.97     12.41 o
   6   6  19       95.29       92.96     24.03 o
   8   6  19       37.09       29.56     29.00 o
  -9   7  19        0.89       17.21     25.13 o
  -7   7  19      276.30      271.00     35.08 o
  -5   7  19       55.92       66.05     23.59 o
  -3   7  19       23.75       23.38     20.09 o
  -1   7  19      761.41      760.25     34.82 o
   1   7  19       10.04       10.87     17.05 o
   3   7  19       41.07       34.33     12.24 o
   5   7  19      118.87      132.81     25.75 o
   7   7  19       34.34       41.67     31.25 o
  -8   8  19       22.54        6.53     23.71 o
  -6   8  19       15.85       28.25     23.39 o
  -4   8  19       72.85       71.58     23.37 o
  -2   8  19       49.93       52.53     22.20 o
   0   8  19        4.88       -5.51     16.43 o
   2   8  19      330.19      365.00     20.57 o
   4   8  19        4.96       -0.68     10.48 o
   6   8  19        8.01       11.47     25.53 o
   8   8  19        5.01       17.45     31.81 o
  -7   9  19       41.06       14.13     24.16 o
  -5   9  19      276.18      277.35     34.21 o
  -3   9  19      211.46      180.17     28.76 o
  -1   9  19      135.55      130.44     26.07 o
   1   9  19      412.80      418.93     27.62 o
   3   9  19      127.43      138.47     18.14 o
   5   9  19       62.09       32.92     16.70 o
   7   9  19       50.85       58.79     27.56 o
  -8  10  19        5.51       11.86     25.27 o
  -6  10  19       30.56       24.09     24.58 o
  -4  10  19       24.42       28.19     23.28 o
  -2  10  19       90.97       87.72     35.33 o
   0  10  19        2.31       -2.04     18.07 o
   2  10  19       29.06       27.95     18.48 o
   4  10  19        6.46        8.02     14.26 o
   6  10  19        8.54       -5.91     43.36 o
  -7  11  19       98.21      128.28     30.45 o
  -5  11  19       25.08       16.08     23.68 o
  -3  11  19       68.87       70.24     25.27 o
  -1  11  19      118.23      104.93     33.92 o
   1  11  19       37.86       47.44     20.01 o
   3  11  19      215.60      221.97     29.14 o
   5  11  19       45.33       68.25     22.94 o
   7  11  19        1.21       -4.50     46.73 o
  -6  12  19       16.82       35.89     26.87 o
  -4  12  19      485.60      495.54     41.66 o
  -2  12  19       62.47       80.02     25.60 o
   0  12  19       89.08       82.18     26.04 o
   2  12  19      177.12      190.37     24.09 o
   4  12  19       35.07       54.86     17.23 o
   6  12  19       10.77       -2.82     46.73 o
  -5  13  19        0.15       -9.17     23.23 o
  -3  13  19       35.34       73.69     26.25 o
  -1  13  19        7.26       11.38     23.88 o
   1  13  19        1.34        9.56     20.16 o
   3  13  19        6.98        7.15     23.57 o
   5  13  19        3.59        4.45     22.52 o
  -4  14  19       51.72       58.05     26.50 o
  -2  14  19      185.72      164.85     31.30 o
   0  14  19      110.27      132.11     29.62 o
   2  14  19       90.44      119.12     24.33 o
   4  14  19       82.27       85.48     26.97 o
  -3  15  19       49.09       60.71     27.54 o
  -1  15  19       81.26       61.65     27.73 o
   1  15  19       13.60       -1.33     25.36 o
   3  15  19       33.97       35.03     26.78 o
  -2  16  19        6.88       10.98     25.68 o
   0  16  19       68.90      103.86     38.85 o
  -8   0  20      135.98      164.41     43.92 o
  -6   0  20       49.99       16.33     30.41 o
  -4   0  20      162.77      157.66     37.44 o
  -2   0  20      732.74      695.09     55.18 o
   0   0  20      255.68      225.78     27.57 o
   2   0  20       93.68      100.80     13.19 o
   4   0  20      190.40      215.18     21.08 o
   6   0  20       23.04       12.95     20.27 o
  -9   1  20      101.09      139.44     31.55 o
  -7   1  20       23.02       24.54     23.47 o
  -5   1  20       16.01       32.58     21.70 o
  -3   1  20      215.60      215.87     27.86 o
  -1   1  20        6.63       -0.37     16.50 o
   1   1  20      141.48      144.07     17.40 o
   3   1  20       10.85        7.63      7.78 o
   5   1  20       33.76       51.29     10.55 o
  -8   2  20       68.78       57.17     26.77 o
  -6   2  20      211.04      217.15     31.25 o
  -4   2  20       32.57       19.61     20.09 o
  -2   2  20      164.06      126.18     24.48 o
   0   2  20      221.42      218.83     19.37 o
   2   2  20       53.46       34.51     11.67 o
   4   2  20       30.00       29.60      8.22 o
   6   2  20       22.12       11.37     13.91 o
  -9   3  20      158.73      137.55     32.16 o
  -7   3  20       48.94       46.98     24.98 o
  -5   3  20       38.01       21.09     21.29 o
  -3   3  20      472.85      502.56     37.03 o
  -1   3  20      569.00      595.43     31.81 o
   1   3  20      248.82      249.33     19.79 o
   3   3  20      286.50      288.10     17.46 o
   5   3  20       58.94       62.03     12.07 o
   7   3  20       51.05       66.88     16.19 o
  -8   4  20        0.45       -6.75     23.09 o
  -6   4  20      136.72      126.33     28.07 o
  -4   4  20        6.33       -2.37     19.37 o
  -2   4  20       28.81       43.91     21.30 o
   0   4  20        4.65        5.97     17.20 o
   2   4  20        6.08        5.60     10.97 o
   4   4  20        8.02       10.62     10.29 o
   6   4  20        2.56       20.53     15.94 o
   8   4  20        2.20       -3.89     14.68 o
  -9   5  20       34.20       34.66     26.44 o
  -7   5  20      173.22      174.49     31.44 o
  -5   5  20      293.54      292.62     33.54 o
  -3   5  20      206.35      177.82     27.24 o
  -1   5  20      247.37      251.69     24.21 o
   1   5  20      913.69      988.03     31.17 o
   3   5  20      115.24       95.66     13.75 o
   5   5  20       76.54       61.94     30.12 o
   7   5  20       73.69       80.29     19.23 o
  -8   6  20        6.24       21.17     25.31 o
  -6   6  20      124.63      125.37     29.56 o
  -4   6  20        0.79       -0.38     19.99 o
  -2   6  20      315.39      369.20     33.54 o
   0   6  20      533.89      616.43     33.81 o
   2   6  20      178.05      216.35     15.45 o
   4   6  20       92.62       96.52     13.15 o
   6   6  20       33.36       39.41     30.12 o
   8   6  20       18.77       25.34     28.15 o
  -7   7  20        8.07       -9.55     22.71 o
  -5   7  20      208.48      223.16     36.88 o
  -3   7  20      122.29      106.02     25.64 o
  -1   7  20       37.93       20.04     18.88 o
   1   7  20      110.03      131.17     20.96 o
   3   7  20      102.31       98.76     14.36 o
   5   7  20       31.16       54.33     33.22 o
   7   7  20       27.25       35.47     30.97 o
  -8   8  20       29.02       30.60     26.77 o
  -6   8  20      231.89      195.82     32.65 o
  -4   8  20      240.56      244.35     32.05 o
  -2   8  20      193.08      236.27     31.12 o
   0   8  20      775.28      821.35     37.28 o
   2   8  20      465.86      503.34     29.76 o
   4   8  20      166.88      184.88     15.68 o
   6   8  20       73.62       80.28     27.36 o
  -7   9  20       16.49        4.50     24.18 o
  -5   9  20       21.35       35.87     25.02 o
  -3   9  20       49.69       49.59     24.09 o
  -1   9  20       18.52       29.86     22.11 o
   1   9  20       66.72       77.61     20.40 o
   3   9  20        0.38       -3.84     12.56 o
   5   9  20       14.47       -0.84     36.88 o
   7   9  20        2.03      -14.08     31.53 o
  -6  10  20       95.63       98.39     29.06 o
  -4  10  20      152.64      156.70     29.68 o
  -2  10  20      593.82      653.17     43.20 o
   0  10  20      142.96      144.79     23.36 o
   2  10  20      193.54      216.81     29.93 o
   4  10  20      304.71      330.97     21.99 o
   6  10  20       85.07      124.72     48.99 o
  -5  11  20        4.65       25.74     25.17 o
  -3  11  20      243.99      264.63     33.69 o
  -1  11  20       50.52       38.36     26.60 o
   1  11  20      144.43      163.61     24.02 o
   3  11  20      110.11      150.33     28.02 o
   5  11  20       19.63       21.79     13.44 o
  -6  12  20       79.07       85.99     29.46 o
  -4  12  20       47.38       35.65     25.13 o
  -2  12  20       91.69       92.57     26.83 o
   0  12  20       45.77       30.35     24.48 o
   2  12  20       20.53       26.85     20.60 o
   4  12  20      108.47      121.73     19.68 o
  -5  13  20      127.94      140.57     33.22 o
  -3  13  20      203.92      208.22     33.13 o
  -1  13  20      179.78      163.38     31.10 o
   1  13  20       76.06       77.49     23.43 o
   3  13  20      111.83      122.60     28.96 o
  -4  14  20        3.01       -1.08     24.35 o
  -2  14  20       29.13       38.80     26.58 o
   0  14  20        0.06      -14.84     23.32 o
   2  14  20        7.30        3.92     25.42 o
  -1  15  20       28.89       23.32     26.66 o
   1  15  20      116.45      132.91     31.18 o
  -9   1  21       27.80       14.54     26.47 o
  -7   1  21      117.25      125.27     30.25 o
  -5   1  21       55.00       46.14     23.89 o
  -3   1  21       13.14        5.50     20.01 o
  -1   1  21      172.96      125.56     25.88 o
   1   1  21      137.71      132.22     18.40 o
   3   1  21      180.94      183.24     12.74 o
   5   1  21      239.84      246.93     15.18 o
  -8   2  21       84.78       77.91     27.68 o
  -6   2  21       23.56       33.32     23.57 o
  -4   2  21       91.39       68.41     24.09 o
  -2   2  21       18.17       23.57     21.63 o
   0   2  21      162.61      188.40     20.16 o
   2   2  21       95.68       86.99     17.08 o
   4   2  21       65.53       54.25     12.07 o
   6   2  21      105.34      145.13     19.88 o
  -7   3  21       37.66       33.56     25.27 o
  -5   3  21        5.22       -0.17     21.39 o
  -3   3  21        8.15       -2.62     20.48 o
  -1   3  21       21.35       21.33     18.47 o
   1   3  21        3.42       -3.71     16.09 o
   3   3  21      148.88      174.65     15.87 o
   5   3  21       20.71       21.30     10.18 o
   7   3  21       15.68       13.15     14.86 o
  -8   4  21       93.73       91.79     28.54 o
  -6   4  21      119.38      119.56     28.75 o
  -4   4  21      168.80      139.38     27.24 o
  -2   4  21      156.00      171.58     27.53 o
   0   4  21       91.51       80.60     20.64 o
   2   4  21      375.65      417.42     19.88 o
   4   4  21      218.18      246.19     16.49 o
   6   4  21       69.67       61.70     18.25 o
  -7   5  21      117.65      157.54     31.55 o
  -5   5  21        3.47       -1.87     22.18 o
  -3   5  21        5.26       15.63     21.92 o
  -1   5  21       63.88       83.58     21.25 o
   1   5  21        2.40        6.84     18.63 o
   3   5  21       25.72       32.55     12.75 o
   5   5  21       10.91       14.92     29.28 o
   7   5  21        0.07      -20.55     25.62 o
  -8   6  21       26.41       30.85     27.17 o
  -6   6  21       39.12       16.44     23.99 o
  -4   6  21      372.49      393.34     38.15 o
  -2   6  21       31.00       37.19     23.89 o
   0   6  21      121.46      130.36     22.75 o
   2   6  21      277.98      280.44     20.49 o
   4   6  21       75.08       78.42     13.26 o
   6   6  21       42.96       28.72     30.41 o
  -7   7  21       43.30       51.22     27.66 o
  -5   7  21      266.12      267.30     34.82 o
  -3   7  21      108.03      109.69     27.46 o
  -1   7  21       55.48       48.82     25.37 o
   1   7  21      156.41      168.39     22.77 o
   3   7  21      242.20      254.64     18.39 o
   5   7  21       45.63       35.19     33.50 o
   7   7  21        5.16       18.86     30.69 o
  -6   8  21        0.33      -17.52     23.19 o
  -4   8  21       18.79       -6.99     22.47 o
  -2   8  21       64.90       83.41     27.06 o
   0   8  21       71.59       80.03     21.92 o
   2   8  21        0.44        0.24     22.58 o
   4   8  21        0.24       -8.67     11.33 o
   6   8  21       22.48       39.13     34.63 o
  -7   9  21      149.34      137.33     32.34 o
  -5   9  21      138.67      150.76     38.57 o
  -3   9  21      158.82      161.39     30.75 o
  -1   9  21      286.05      304.99     33.78 o
   1   9  21      186.23      186.45     24.16 o
   3   9  21      106.03       88.49     16.76 o
  -6  10  21        0.60      -12.33     25.15 o
  -4  10  21       65.71       70.76     27.93 o
  -2  10  21       10.09       -5.57     22.64 o
   0  10  21        0.87       10.42     20.36 o
   2  10  21       80.65       88.40     26.64 o
   4  10  21       18.37       12.85     13.27 o
  -5  11  21       26.84        9.70     26.17 o
  -3  11  21      106.40       85.49     27.05 o
  -1  11  21      404.20      460.41     39.81 o
   1  11  21       25.14       16.17     20.99 o
   3  11  21       21.53       40.45     25.51 o
  -4  12  21        6.52       -4.85     23.94 o
  -2  12  21      140.40      130.71     29.96 o
   0  12  21      100.81      113.13     29.42 o
   2  12  21       39.15       42.58     26.82 o
   4  12  21       33.68       21.07     14.47 o
  -3  13  21       50.62       92.04     28.40 o
  -1  13  21        6.51       -3.43     24.79 o
   1  13  21       12.32       13.14     22.57 o
  -8   0  22       85.48       73.20     40.26 o
  -6   0  22       23.23       34.06     34.91 o
  -4   0  22      519.38      578.54     61.37 o
  -2   0  22       88.72       65.03     37.16 o
   0   0  22      460.02      483.68     40.43 o
   2   0  22      231.17      237.62     29.12 o
   4   0  22       84.03       92.26     19.89 o
  -7   1  22        0.41        1.05     24.31 o
  -5   1  22       50.55       39.16     24.38 o
  -3   1  22       13.74       22.99     23.18 o
  -1   1  22        1.66        1.43     23.48 o
   1   1  22       76.97       80.04     18.78 o
   3   1  22        0.59        1.38     13.06 o
   5   1  22        1.86        1.13     10.74 o
  -8   2  22        2.46        4.13     25.28 o
  -6   2  22      297.15      325.89     37.81 o
  -4   2  22        1.87        3.72     22.36 o
  -2   2  22      526.97      572.01     42.58 o
   0   2  22      140.59      138.13     23.33 o
   2   2  22       91.69      107.24     18.44 o
   4   2  22      230.07      259.67     20.03 o
   6   2  22       72.65       63.96     17.86 o
  -7   3  22       18.76        2.67     24.08 o
  -5   3  22       89.70       69.28     26.67 o
  -3   3  22      219.71      211.78     30.95 o
  -1   3  22       56.92       75.36     25.97 o
   1   3  22      109.52      104.21     19.52 o
   3   3  22       25.61       17.75     13.10 o
   5   3  22       53.03       46.41     13.54 o
   7   3  22       70.99       75.96     17.54 o
  -6   4  22        2.86       18.18     24.28 o
  -4   4  22       54.00       43.64     24.98 o
  -2   4  22       34.45       49.60     25.27 o
   0   4  22       28.52       23.87     20.73 o
   2   4  22       66.45       61.90     17.66 o
   4   4  22      110.99      124.93     12.46 o
   6   4  22        4.50       17.74     27.03 o
  -7   5  22       57.95       64.87     28.46 o
  -5   5  22       97.60       90.62     27.77 o
  -3   5  22      198.39      220.61     31.75 o
  -1   5  22      177.29      175.24     30.35 o
   1   5  22       23.18        8.51     19.80 o
   3   5  22      139.20      107.97     15.12 o
   5   5  22       99.77      120.21     34.63 o
  -6   6  22        7.39       -2.66     24.78 o
  -4   6  22        4.20        6.19     23.91 o
  -2   6  22       56.16       77.22     27.27 o
   0   6  22        8.45       16.61     21.36 o
   2   6  22       52.06       62.92     25.46 o
   4   6  22       15.12        2.43     11.33 o
   6   6  22        0.39        2.82     29.28 o
  -5   7  22       74.08       66.79     27.74 o
  -3   7  22      120.32      112.56     28.53 o
  -1   7  22        1.21       -0.19     24.95 o
   1   7  22      214.77      231.69     24.96 o
   3   7  22       39.11       39.47     15.05 o
   5   7  22       19.60       25.62     33.22 o
  -6   8  22       48.13       34.06     27.17 o
  -4   8  22       85.32      112.59     29.64 o
  -2   8  22       39.25       49.04     27.41 o
   0   8  22        6.89       -0.21     20.51 o
   2   8  22        9.69        5.53     24.14 o
   4   8  22       22.56       14.95     12.98 o
  -5   9  22        5.06       -1.29     25.46 o
  -3   9  22       36.73       36.30     26.33 o
  -1   9  22       41.28       44.87     25.82 o
   1   9  22       26.87       36.45     21.13 o
   3   9  22        0.42       -4.33     23.92 o
  -4  10  22        5.77      -23.52     25.25 o
  -2  10  22       30.81        7.59     25.48 o
   0  10  22       57.03       60.46     27.26 o
   2  10  22       27.52       14.32     25.57 o
   4  10  22        8.61        9.76     13.57 o
  -3  11  22        5.84       15.64     24.94 o
  -1  11  22        2.42       -5.37     25.09 o
   1  11  22       23.10       15.40     21.55 o
   3  11  22        4.73      -12.06     24.94 o
  -2  12  22       11.16       25.34     26.20 o
   0  12  22       20.80       33.96     27.15 o
  -7   1  23      158.46      164.13     33.44 o
  -5   1  23       73.26       82.13     27.57 o
  -3   1  23      110.22       89.86     28.16 o
  -1   1  23      117.52      101.04     30.26 o
   1   1  23      149.13      150.96     21.21 o
   3   1  23       43.13       37.66     24.65 o
   5   1  23        0.82       -0.75     11.12 o
  -6   2  23        3.49       15.06     25.15 o
  -4   2  23       87.69       68.13     27.07 o
  -2   2  23        5.28      -17.04     24.45 o
   0   2  23       35.30       23.85     22.21 o
   2   2  23      144.40      176.19     20.61 o
   4   2  23        1.59       -1.68     14.38 o
   6   2  23        0.68       10.06     16.04 o
  -5   3  23       54.52       75.32     27.27 o
  -3   3  23        3.93      -21.02     23.94 o
  -1   3  23      269.36      299.47     35.53 o
   1   3  23        5.66        6.92     21.34 o
   3   3  23        8.42       10.59     10.87 o
   5   3  23       16.71        6.48     33.22 o
  -6   4  23       95.32       83.81     29.70 o
  -4   4  23       47.72       42.37     26.06 o
  -2   4  23       81.27       77.38     28.30 o
   0   4  23      170.07      192.22     26.38 o
   2   4  23       24.64       15.74     21.20 o
   4   4  23       27.05       15.80     14.70 o
  -5   5  23        0.16       10.98     25.08 o
  -3   5  23       78.11       73.28     28.72 o
  -1   5  23       62.68       74.41     29.56 o
   1   5  23        1.11       -9.24     20.70 o
   3   5  23        3.87       -1.87     12.90 o
   5   5  23        0.67       -0.28     30.12 o
  -6   6  23       29.86        3.41     26.17 o
  -4   6  23      135.15      113.75     30.64 o
  -2   6  23       77.56      104.56     30.41 o
   0   6  23       29.16       26.53     22.01 o
   2   6  23       32.57       17.43     25.82 o
   4   6  23       16.94       12.60     12.01 o
  -5   7  23        3.12       -7.92     25.24 o
  -3   7  23       37.73       33.53     28.14 o
  -1   7  23       40.98       43.23     28.96 o
   1   7  23       33.58       33.30     21.66 o
   3   7  23        5.65        7.70     13.72 o
  -4   8  23      102.95       81.36     30.45 o
  -2   8  23        0.37       -7.58     26.63 o
   0   8  23        0.51       -2.02     21.73 o
   2   8  23       18.13       27.00     26.66 o
   4   8  23        1.28       -2.25     12.46 o
  -3   9  23       48.36       61.83     30.25 o
  -1   9  23       60.54       29.08     27.53 o
   1   9  23       13.09       -0.97     26.71 o
   3   9  23       63.31       81.89     26.76 o
  -2  10  23        1.15        0.13     25.83 o
   0  10  23        1.66        7.77     26.04 o
   2  10  23       18.78        5.28     26.82 o
  -4   0  24      175.70      180.18     46.73 o
  -2   0  24       99.70       98.25     43.92 o
   0   0  24        2.46       -5.07     39.98 o
   2   0  24       90.56       81.78     27.96 o
   4   0  24       17.01       27.87     32.94 o
  -5   1  24       22.85       29.02     27.35 o
  -3   1  24       59.36       65.06     29.34 o
  -1   1  24        7.73        5.86     28.46 o
   1   1  24       14.59       21.92     20.05 o
   3   1  24       22.81        7.14     25.47 o
   5   1  24        0.91      -11.59     14.22 o
  -4   2  24       71.61       55.56     28.34 o
  -2   2  24       55.18       59.55     29.84 o
   0   2  24       52.39       34.59     29.76 o
   2   2  24        1.16        2.30     21.41 o
   4   2  24       22.14       31.05     16.07 o
  -5   3  24      279.65      273.50     36.79 o
  -3   3  24       82.63       38.43     28.67 o
  -1   3  24       17.54        2.52     28.36 o
   1   3  24       67.36       51.50     22.90 o
   3   3  24       49.53       50.29     26.21 o
  -4   4  24        0.37      -25.53     25.53 o
  -2   4  24       28.59       41.88     29.19 o
   0   4  24        0.58       -2.10     23.23 o
   2   4  24        2.48       -7.80     21.84 o
   4   4  24       14.27       25.79     15.31 o
  -5   5  24      160.31      152.27     32.84 o
  -3   5  24      134.12      140.57     32.44 o
  -1   5  24      105.60      110.44     32.54 o
   1   5  24       66.96       67.88     23.15 o
   3   5  24       26.10       19.17     21.15 o
  -4   6  24        7.92        3.23     27.86 o
  -2   6  24       28.38       42.84     29.85 o
   0   6  24       29.22       18.16     23.27 o
   2   6  24       20.52       48.09     27.48 o
  -3   7  24      123.69      140.05     34.38 o
  -1   7  24       20.97       27.61     27.73 o
   1   7  24       66.55       62.01     28.94 o
  -2   8  24      129.27      126.76     31.14 o
   0   8  24       72.28       62.71     29.10 o
  -3   1  25      271.83      333.32     40.71 o
  -1   1  25      180.11      239.23     37.42 o
   1   1  25       61.04       51.93     23.81 o
   3   1  25       59.07       70.14     27.82 o
  -4   2  25      285.88      304.72     39.50 o
  -2   2  25       89.10      113.15     34.53 o
   0   2  25       27.89       49.72     31.91 o
   2   2  25       45.87       55.83     24.31 o
  -3   3  25       19.53       38.82     30.98 o
  -1   3  25      103.05      121.26     34.83 o
   1   3  25       19.03        2.92     28.35 o
  -2   4  25      225.28      271.22     39.20 o
   0   4  25      192.36      212.01     38.99 o
   2   4  25       33.63       31.15     27.76 o
  -1   5  25       18.58       29.07     32.55 o
   1   5  25        0.46       13.66     28.96 o
   0   6  25       96.48       80.52     44.48 o
 
